# Supplementary material for: The Spread of Dengue in an Endemic Urban Milieu–The Case of Delhi, India
Source: PLoS One. 2016 Jan 25;11(1):e0146539. doi: 10.1371/journal.pone.0146539 (PMC4726601; doi:10.1371/journal.pone.0146539)
Supplement: S2 File — (XLSX) [file pone.0146539.s005.xlsx]

## Sheet: Synthese Delhi 7
UNIT ID	Population	Distance to forest	Dengue Cases 2010	Dengue_09	Dengue_08	All_cases	Distance to Index Cases 2010	CAT_DIS10	CAS_SS_INDEX10	Distance 09	CAT_DIS09	CAS_SS_INDEX09	distance08	CAT_DIS08	CAS_SS_INDEX08	Typology	Typology NUM	DistHopitaux
0	595.349	5589.86	0	0	0	0	5099.78	7	0	5494.91	7	0	7186.02	7	0	Periph	1	1225.36
1	127.659	5423.89	0	0	0	0	5146.81	7	0	5660.11	7	0	7206.19	7	0	Periph	1	2932.65
2	451.983	5616.03	0	0	0	0	4792.3	7	0	4985.3	7	0	6685.57	7	0	Periph	1	14000
3	576.265	5500.89	0	0	0	0	4816.44	7	0	5142.57	7	0	6935.57	7	0	Periph	1	103.508
5	1749.68	5264.57	0	0	0	0	4902.76	7	0	5477.84	7	0	6956.31	7	0	Periph	1	1879.93
6	996.728	5446.18	0	0	0	0	4964.27	7	0	5654.61	7	0	6968.53	7	0	Periph	1	1585.52
7	494.666	5296.47	0	0	0	0	5037.46	7	0	5836.73	7	0	6989.68	7	0	Periph	1	1028.11
8	259.461	5153.77	0	0	0	0	4724.02	7	0	5483.56	7	0	6719.11	7	0	Periph	1	2323.42
9	1369.73	5019.43	0	0	0	0	4800.86	7	0	5671.18	7	0	6741.04	7	0	Periph	1	2566.13
10	148.584	4947.68	0	0	0	0	5040.08	7	0	3418.02	7	0	3461.05	7	0	Periph	1	1671.11
14	210.148	2996.85	0	0	0	0	4281.23	7	0	4438.5	7	0	6449.21	7	0	Periph	1	391.363
15	110.811	4562.64	0	0	0	0	4762.83	7	0	5911.25	7	0	6566.43	7	0	Periph	1	845.918
16	546.553	4335.64	0	0	0	0	5131.96	7	0	3685.29	7	0	3689.45	7	0	Periph	1	975.118
17	129.113	3152.44	0	0	0	0	4542.96	7	0	4790.42	7	0	6687.71	7	0	Periph	1	1714.38
18	1399.82	4913.42	0	0	0	0	4568.42	7	0	4953.89	7	0	6703.06	7	0	Periph	1	2110.87
19	931.675	5112.52	0	0	0	0	4607.32	7	0	5124.34	7	0	6702.97	7	0	Periph	1	1206.35
23	341.882	3651.97	0	0	0	0	4293.7	7	0	4600.88	7	0	6459.24	7	0	Periph	1	2371.96
24	253.197	4763.28	0	0	0	0	4320.63	7	0	4770.84	7	0	6453.06	7	0	Periph	1	575.771
25	125.496	4968.4	0	0	0	0	4361.74	7	0	4947.6	7	0	6452.97	7	0	Periph	1	14000
32	100.758	3145.11	0	0	0	0	4033.52	7	0	3935.03	7	0	5938.54	7	0	Periph	1	14000
33	315.218	4015.28	0	0	0	0	4030.3	7	0	4086.85	7	0	6125.03	7	0	Periph	1	2678.81
34	509.641	4212.32	0	0	0	0	4044.53	7	0	4417.35	7	0	6209.5	7	0	Periph	1	14000
35	228.198	4621.79	0	0	0	0	4116.69	7	0	4777.41	7	0	6202.97	7	0	Periph	1	2692.47
37	287.238	5383.21	0	0	0	0	2349.53	7	0	3578.55	7	0	1814.51	7	0	Periph	1	14000
38	105.208	4779.25	0	0	0	0	2555.16	7	0	3773.26	7	0	1603.97	7	0	Periph	1	1491.84
47	1868.64	2434.26	1	0	1	1	5621.86	7	1	3122.64	7	0	2142.76	7	1	Periph	1	1132.01
57	295.006	3663.8	0	0	0	0	3783.73	7	0	3735.56	7	0	5772.41	7	0	Periph	1	633.529
58	102.131	3862.58	0	0	0	0	3780.3	7	0	3895.16	7	0	5964.1	7	0	Periph	1	855.721
59	250.043	4067.03	0	0	0	0	3795.47	7	0	4240.62	7	0	5959.77	7	0	Periph	1	622.938
60	603.745	4489.77	0	0	0	0	3825.9	7	0	4424.45	7	0	5953.07	7	0	Periph	1	3672.8
61	724.583	4706.82	0	0	0	0	3934.01	7	0	4810.03	7	0	5956.87	7	0	Periph	1	1279
62	413.054	4509.85	0	0	0	0	2210.5	7	0	3422.93	7	0	1953.09	7	0	Periph	1	2480.6
63	290.887	4626.18	0	0	0	0	2427.93	7	0	3626	7	0	1759.21	7	0	Periph	1	2411.86
81	257.799	3312.76	0	0	0	0	3554.16	7	0	3384.74	7	0	5419.9	7	0	Periph	1	2355.42
82	144.015	3513.62	0	0	0	0	3533.98	7	0	3542.5	7	0	5612.5	7	0	Periph	1	278.451
83	461.462	3720.44	0	0	0	0	3579.09	7	0	4262.7	7	0	5703.07	7	0	Periph	1	950.511
84	1130.11	4550.59	0	0	0	0	3628.61	7	0	4459.65	7	0	5702.97	7	0	Periph	1	2197.64
85	155.614	4500.61	0	0	0	0	3694.43	7	0	4661.68	7	0	5707.04	7	0	Periph	1	1300.5
110	295.142	3375.3	0	0	0	0	3284.26	7	0	3356.97	7	0	5459.36	7	0	Periph	1	720.383
111	1333.52	3590.09	0	0	0	0	3280.3	7	0	3533.7	7	0	5509.13	7	0	Periph	1	724.821
113	1680.9	4018.76	0	0	0	0	3332.75	7	0	4109.81	7	0	5453.08	7	0	Periph	1	635.812
115	2104.88	4328.85	0	0	0	0	3456.32	7	0	4522.3	7	0	5457.22	7	0	Periph	1	1681.87
116	547.736	4147.09	0	0	0	0	1966.05	7	0	1854.68	7	0	5809.41	7	0	Periph	1	1495.62
142	637.4	3032.09	0	0	0	0	3058.06	7	0	3003.55	7	0	5109.73	7	0	Periph	1	2895.3
143	306.858	3250.34	0	0	0	0	3034.58	7	0	3180.27	7	0	5304.84	7	0	Periph	1	14000
144	856.615	3472.88	0	0	0	0	3030.3	7	0	3366.3	7	0	5261.8	7	0	Periph	1	2273.09
145	646.404	3665.23	0	0	0	0	3031.61	7	0	3560.17	7	0	5230.36	7	0	Periph	1	2540.69
146	655.899	3843.82	0	0	0	0	3220.01	7	0	4392.73	7	0	5207.43	7	0	Periph	1	14000
147	548.003	3975.75	0	0	0	0	3312.92	7	0	4611.28	7	0	5223.74	7	0	Periph	1	2304.24
148	160.26	3793.56	0	0	0	0	3421.61	7	0	4832.88	7	0	5251.92	7	0	Periph	1	1402.2
164	209.437	1332.41	0	0	0	0	3680.14	7	0	1936.13	7	0	3487.86	7	0	Periph	1	1471.5
165	185.069	1546.81	0	0	0	0	3521.42	7	0	1959.96	7	0	3645.54	7	0	Periph	1	4129.75
169	2692.03	2474.55	3	0	0	3	2925.78	7	3	2486.07	7	0	4559.51	7	0	Periph	1	2744.85
170	1019.58	2691.57	0	0	0	0	2810.53	7	0	2826.87	7	0	4966.26	7	0	Periph	1	2618.27
171	121.75	3140.36	0	0	1	0	2784.97	7	0	3013.98	7	0	5059.87	7	1	Periph	1	1336.58
172	120.789	3311.71	0	0	0	0	2780.3	7	0	3209.65	7	0	5014.73	7	0	Periph	1	1502.55
173	1027.24	3490.48	0	0	0	0	2781.73	7	0	3412.43	7	0	4981.74	7	0	Periph	1	1910.28
174	1038.72	3677.56	0	0	0	0	2800.88	7	0	3621.12	7	0	4961.14	7	0	Periph	1	570.181
175	794.537	3871.76	0	0	0	0	2904.11	7	0	4052.55	7	0	4952.97	7	0	Periph	1	2129.21
176	309.001	4009.96	0	0	0	0	2985.94	7	0	4273.88	7	0	4957.65	7	0	Periph	1	4310.26
177	109.131	3813.07	0	0	0	0	3085.9	7	0	4498.2	7	0	4974.79	7	0	Periph	1	3009.09
178	299.034	3622.74	0	0	0	0	4031.28	7	0	4247.96	7	0	6225.96	7	0	Periph	1	1222.16
179	126.988	4414.72	0	0	0	0	4430.01	7	0	5562.82	7	0	6277.65	7	0	Periph	1	3927.26
180	173.615	4252.38	0	0	0	0	4539.48	7	0	5756.51	7	0	6320.92	7	0	Periph	1	287.746
182	2722.7	2304.86	0	0	0	0	3781.35	7	0	4063.87	7	0	5976.93	7	0	Periph	1	2874.06
183	424.215	4276.31	0	0	0	0	4100.65	7	0	5215.08	7	0	5995.8	7	0	Periph	1	2199.32
184	893.475	4196.41	0	0	0	0	4203.84	7	0	5423.55	7	0	6030.74	7	0	Periph	1	400.052
185	223.076	4046.73	0	0	0	0	4319.06	7	0	5539.71	7	0	6075.78	7	0	Periph	1	41.4074
191	2382.24	2058.36	0	0	0	0	3531.42	7	0	3887.16	7	0	5727.97	7	0	Periph	1	1120.08
192	331.225	4148.37	0	0	0	0	3546.53	7	0	4071.58	7	0	5710.07	7	0	Periph	1	403.804
193	1170.88	4368.08	0	0	0	0	3775.68	7	0	4868.17	7	0	5721.93	7	0	Periph	1	1630.88
194	483.353	4157.12	0	0	0	0	3871.39	7	0	5078.58	7	0	5747.67	7	0	Periph	1	2397.11
195	474.953	3997.78	0	0	0	0	3980.53	7	0	5292.43	7	0	5784.1	7	0	Periph	1	561.3
199	160.576	1812.82	0	0	0	0	3297.77	7	0	3911.23	7	0	5460.39	7	0	Periph	1	249.493
200	477.231	4197.19	0	0	0	0	3543.03	7	0	4734.87	7	0	5472.79	7	0	Periph	1	3211.97
201	413.596	3971.64	0	0	0	0	3644.86	7	0	4950.94	7	0	5499.7	7	0	Periph	1	1228.3
205	2057.77	4030.01	0	0	0	0	3087	7	0	3966.79	7	0	5203.08	7	0	Periph	1	4225.57
209	163.307	1326.75	0	0	0	0	2841.99	7	0	3834.76	7	0	4953.09	7	0	Periph	1	14000
210	431.372	4072.04	0	0	0	0	4155.9	7	0	4185.54	7	0	5425.85	7	0	Periph	1	14000
211	594.85	2542.76	0	0	0	0	4344.93	7	0	4083.55	7	0	5532.64	7	0	Periph	1	2261.99
213	1347.75	2454.69	0	0	0	0	2597.93	7	0	3714.87	7	0	4703.1	7	0	Periph	1	717.816
214	271.03	3931.42	0	0	0	0	2665.75	7	0	3939.3	7	0	4702.97	7	0	Periph	1	1406.62
218	219.148	1155.69	0	0	0	0	2429.72	7	0	3839.01	7	0	4452.97	7	0	Periph	1	348.905
222	199.369	1422.48	0	0	0	0	2196.8	7	0	3752.72	7	0	4202.97	7	0	Periph	1	4373.49
227	2476.72	1232.52	0	0	0	0	1968.06	7	0	3681.42	7	0	3952.97	7	0	Periph	1	2992.24
234	5487.52	1040.67	0	0	0	0	1745.17	7	0	3625.98	7	0	3702.97	7	0	Periph	1	14000
235	309.24	3329.97	0	0	0	0	2033.35	7	0	4118.06	7	0	3732.1	7	0	Periph	1	2417.9
253	432.508	1088.46	0	0	0	0	4238.6	7	0	1705.75	7	0	2755.96	7	0	Periph	1	2331.88
254	1069.77	1026.06	0	0	0	0	4049.06	7	0	1669.69	7	0	2867.08	7	0	Periph	1	504.358
255	406.219	1035.14	0	0	0	0	3857.05	7	0	1665.48	7	0	2994.99	7	0	Periph	1	1121.68
256	656.74	1094.27	0	0	0	0	3495.11	7	0	1686.27	7	0	3293.12	7	0	Periph	1	1453.37
257	102.103	1347.12	0	0	1	0	3327.57	7	0	1713.57	7	0	3459.69	7	1	Periph	1	3932.87
258	147.334	1520.16	0	0	0	0	3170.91	7	0	1776	7	0	3635.83	7	0	Periph	1	3174.27
262	2746.43	2354.89	0	0	0	0	2689.33	7	0	2296.84	7	0	4412.32	7	0	Periph	1	2360.85
263	1584.48	2581.99	0	0	1	0	2615.24	7	0	2473.52	7	0	4619.89	7	1	Periph	1	218.134
264	871.106	2790.15	0	0	0	0	2563.48	7	0	2661.98	7	0	4831.49	7	0	Periph	1	409.785
265	367.597	2958.2	0	0	0	0	2535.43	7	0	2859.89	7	0	4815.43	7	0	Periph	1	2002.78
266	159.413	3137.19	0	0	0	0	2530.3	7	0	3065.42	7	0	4767.97	7	0	Periph	1	0
267	418.752	3325.36	0	0	0	0	2531.87	7	0	3277.14	7	0	4733.26	7	0	Periph	1	3806.33
268	731.409	3521.22	0	0	0	0	2552.9	7	0	3493.92	7	0	4711.57	7	0	Periph	1	1601.77
269	677.507	3723.58	0	0	0	0	2754.66	7	0	4166.65	7	0	4707.9	7	0	Periph	1	1380
270	312.034	3660.25	0	0	0	0	2862.71	7	0	4396.45	7	0	4725.94	7	0	Periph	1	760.917
271	216.033	3461.52	0	0	0	0	3992.97	7	0	3961.65	7	0	5198.65	7	0	Periph	1	184.674
272	113.264	2320.32	0	0	0	0	1107.94	6	0	845.841	5	0	5095.63	7	0	Periph	1	1678.14
273	158.383	5785.6	0	0	0	0	607.938	4	0	804.234	5	0	4638.46	7	0	Periph	1	1444.11
288	349.281	856.443	0	0	0	0	4273.53	7	0	1544.68	7	0	2428.99	7	0	Periph	1	2283.2
289	227.167	784.278	0	0	0	0	3885.69	7	0	1420.43	7	0	2650.4	7	0	Periph	1	14000
290	348.278	788.022	0	0	0	0	3697.87	7	0	1415.48	7	0	2788.27	7	0	Periph	1	502.767
291	1109.41	862.863	0	0	0	0	2975.24	7	0	1540.8	7	0	3467.53	7	0	Periph	1	3245.03
297	2751.63	2604.7	0	0	1	0	2317.06	7	0	2511.18	7	0	4634.56	7	1	Periph	1	2364.5
298	925.756	2783.97	0	0	0	0	2280.3	7	0	2935.42	7	0	4521.56	7	0	Periph	1	1194.78
299	441.677	3171.36	0	0	0	0	2282.04	7	0	3155.87	7	0	4484.95	7	0	Periph	1	14000
300	1166.95	3376.17	0	0	0	0	2305.35	7	0	3380.44	7	0	4462.06	7	0	Periph	1	2643.3
301	185.904	3586.72	0	0	0	0	2355.12	7	0	3608.35	7	0	4453.1	7	0	Periph	1	809.379
302	616.469	3802.05	0	0	0	0	2526.96	7	0	4071.96	7	0	4458.18	7	0	Periph	1	1539.18
303	547.999	3512.45	0	0	0	0	4161.37	7	0	3372.28	7	0	5492.52	7	0	Periph	1	2829.47
304	214.875	1791.2	0	0	0	0	4140.59	7	0	3320.98	7	0	5642.51	7	0	Periph	1	11994.6
305	274.149	1787.5	0	0	0	0	2859.94	7	0	2086.96	7	0	6669.55	7	0	Periph	1	2505.36
306	448.979	7138.15	0	0	0	0	2610.13	7	0	1847.13	7	0	6429.66	7	0	Periph	1	1881.67
307	470.467	6916.61	0	0	0	0	2360.37	7	0	1610.4	7	0	6190.57	7	0	Periph	1	1179.33
308	166.24	6697.08	0	0	0	0	617.286	4	0	554.234	4	0	4538.02	7	0	Periph	1	2756.08
328	213.609	526.061	0	0	0	0	3532.9	7	0	1165.48	6	0	2589.2	7	0	Periph	1	1642.83
329	128.34	645.478	0	0	0	0	3347.17	7	0	1172.89	6	0	2752.96	7	0	Periph	1	2645.27
337	3132.3	2430.85	0	0	0	0	2071.5	7	0	2377.17	7	0	4394.9	7	0	Periph	1	653.38
338	1257.28	2622.03	0	0	0	0	2036.68	7	0	2596.88	7	0	4328.44	7	0	Periph	1	2026.42
339	333.625	2822.42	0	0	0	0	2030.3	7	0	2821.63	7	0	4275.58	7	0	Periph	1	861.19
340	924.659	3030.19	0	0	0	0	2058.4	7	0	3282.11	7	0	4212.59	7	0	Periph	1	1799.35
341	295.812	3462.53	0	0	0	0	2113.99	7	0	3516.4	7	0	4203.11	7	0	Periph	1	2229.36
342	113.468	3685.12	0	0	0	0	2303.88	7	0	3990.71	7	0	4208.49	7	0	Periph	1	296.71
344	459.541	1541.8	0	0	0	0	3128.38	7	0	2282.39	7	0	6847.7	7	0	Periph	1	1356.25
347	1947.03	6802.5	0	0	0	0	2384.81	7	0	1542.32	7	0	6120.78	7	0	Periph	1	1634.12
348	1174.07	6579.16	0	0	0	0	2137.96	7	0	1298.17	7	0	5879.76	7	0	Periph	1	994.684
349	799.901	6357.81	0	0	0	0	705.019	4	0	304.234	3	0	4449.38	7	0	Periph	1	1372.19
369	2914.8	462.333	0	0	0	0	3180.28	7	0	924.892	5	0	2575.51	7	0	Periph	1	3423.98
370	925.274	678.163	0	0	0	0	2994.9	7	0	937.144	5	0	2762.8	7	0	Periph	1	3089.41
371	409.98	911.624	0	0	0	0	2799.96	7	0	985.427	5	0	2959.37	7	0	Periph	1	2040.74
378	3306.56	2271.24	0	0	0	0	1827.15	7	0	2262.93	7	0	4156.46	7	0	Periph	1	325.771
379	1022.04	2474.79	0	0	0	0	2086.92	7	0	3923.73	7	0	3958.83	7	0	Periph	1	14000
380	341.456	3240.04	0	0	0	0	3166.66	7	0	2262.67	7	0	6793.87	7	0	Periph	1	1599.16
381	853.183	7154.42	0	0	0	0	2921.69	7	0	2012.75	7	0	6548.99	7	0	Periph	1	14000
382	1076.55	6924.39	0	0	0	0	2677.65	7	0	1762.85	7	0	6304.52	7	0	Periph	1	826.706
414	1715.43	618.074	0	0	0	0	2827.9	7	0	687.858	4	0	2610.09	7	0	Periph	1	806.877
421	3138.92	2129.1	3	0	0	4	1584.56	7	3	2171.58	7	0	3919.46	7	0	Periph	1	2022.62
422	660.075	2345.02	0	0	0	0	2392.37	7	0	3967.37	7	0	3826.75	7	0	Periph	1	2784.08
425	156.918	1098.57	0	0	0	0	2983.67	7	0	2012.02	7	0	6502.31	7	0	Periph	1	962.724
426	178.515	6828.73	0	0	0	0	2745.15	7	0	1762.02	7	0	6256.01	7	0	Periph	1	1778.45
427	218.471	6596.81	1	0	0	1	2508.86	7	1	1512.02	7	0	6010.02	7	0	Periph	1	1392.43
428	1548.29	6366.27	0	0	0	0	2275.5	7	0	1262.02	7	0	5764.37	7	0	Periph	1	14000
450	205.812	1551.09	0	0	0	0	4474.9	7	0	2404.59	7	0	1256	6	0	Periph	1	689.345
456	149.36	0	0	0	0	0	3310.42	7	0	432.03	3	0	1868.84	7	0	Periph	1	2332.21
468	744.675	2235.76	0	0	0	0	1324.4	6	0	3091.44	7	0	3464.68	7	0	Periph	1	1062.34
469	273.22	3180.05	0	0	0	0	1409.25	6	0	3339.14	7	0	3453.14	7	0	Periph	1	377.183
470	685.821	3421.07	0	0	0	0	1530.67	7	0	3587.15	7	0	3452.97	7	0	Periph	1	14000
471	324.05	3222.97	0	0	0	0	1680.75	7	0	3835.42	7	0	3459.68	7	0	Periph	1	888.202
472	113.351	2995.09	0	0	0	0	1852.53	7	0	4083.91	7	0	3484.19	7	0	Periph	1	860.65
473	177.904	2771.01	0	0	0	0	3299.21	7	0	2270.47	7	0	6712.91	7	0	Periph	1	1255.27
475	630.125	6741	0	0	0	0	2833.17	7	0	1772.86	7	0	6217.19	7	0	Periph	1	2036.02
476	268.833	6505.95	0	0	0	0	2604.87	7	0	1524.64	7	0	5969.59	7	0	Periph	1	14000
502	1813.14	999.693	1	0	0	1	3199.45	7	1	203.49	2	0	1709.39	7	0	Periph	1	1860.65
505	2255.48	488.221	0	0	0	0	2535.19	7	0	194.86	2	0	2355.1	7	0	Periph	1	815.52
516	1494.81	3365.75	0	0	0	0	1328.65	6	0	3565.47	7	0	3202.97	7	0	Periph	1	652.61
517	409.205	3132.31	0	0	0	0	1689.44	7	0	4064.88	7	0	3236.6	7	0	Periph	1	1365.69
519	411.149	10184.7	0	0	0	0	7084.92	7	0	6277.86	7	0	8614.85	7	0	Periph	1	2194.23
520	190.849	9001.14	1	0	0	1	4803.6	7	1	3788.34	7	0	7528.96	7	0	Periph	1	2775.56
546	1207.38	216.803	0	0	0	0	3104.68	7	0	118.419	2	0	1573.69	7	0	Periph	1	14000
561	296.333	3301.85	0	0	0	0	1145.71	6	0	3560.66	7	0	2952.97	7	0	Periph	1	2431.07
562	305.3	3059.45	0	0	0	0	1549.7	7	0	3978.63	7	0	2989.42	7	0	Periph	1	3880.16
563	660.852	2578.99	0	0	0	0	1770.18	7	0	3756.48	7	0	3038.39	7	0	Periph	1	799.631
564	141.3	2341.83	0	0	0	0	2807.61	7	0	2205.56	7	0	4011.66	7	0	Periph	1	1939.04
565	643.335	612.344	0	0	0	0	2731.34	7	0	2066.68	7	0	4184.93	7	0	Periph	1	2959.53
566	140.963	448.336	0	0	0	0	9732.57	7	0	9786.78	7	0	10781	7	0	Periph	1	14000
567	179.097	10742.6	0	0	0	0	9515.97	7	0	9537.43	7	0	10590.7	7	0	Periph	1	597.176
575	206.967	9174.2	0	0	0	0	7090.46	7	0	6549.08	7	0	8551.45	7	0	Periph	1	147.582
576	319.438	8907.99	0	0	0	0	6908.73	7	0	6300.55	7	0	8407.54	7	0	Periph	1	14000
577	110.199	8782.53	0	0	0	0	6731.38	7	0	6052.15	7	0	8268.69	7	0	Periph	1	14000
578	157.828	8662.48	0	0	0	0	6391.27	7	0	5555.76	7	0	8007.19	7	0	Periph	1	1691.1
579	113.016	8439.48	0	0	0	0	5354.77	7	0	4318.44	7	0	7460.72	7	0	Periph	1	3753.93
619	213.605	3252.09	0	1	0	1	992.471	5	0	3561.25	7	1	2702.97	7	0	Periph	1	1112.87
620	117.572	3005.67	0	1	0	1	1675.07	7	0	3645.14	7	1	2796.04	7	0	Periph	1	2010.98
621	134.552	2271.12	0	0	0	0	2678.67	7	0	2181.46	7	0	3658.45	7	0	Periph	1	1733.67
622	982.419	673.336	0	0	0	0	2574.45	7	0	2010.08	7	0	3831.38	7	0	Periph	1	726.295
623	1377.73	461.444	0	0	0	0	2491.05	7	0	1856.63	7	0	4012.44	7	0	Periph	1	950.151
625	2229.28	102.125	0	0	0	0	9611.57	7	0	9807.73	7	0	10621.9	7	0	Periph	1	14000
626	275.259	10553.3	0	0	0	0	9392.19	7	0	9558.92	7	0	10428.8	7	0	Periph	1	885.275
638	812.46	8694.23	0	0	0	0	6737.22	7	0	6333.04	7	0	8202.61	7	0	Periph	1	2447.19
640	655.288	8442.51	0	0	0	0	6377.85	7	0	5839.12	7	0	7923.17	7	0	Periph	1	786.139
641	535.663	8325.06	0	0	0	0	6205.47	7	0	5592.57	7	0	7791.73	7	0	Periph	1	0
643	202.02	8009.28	0	0	0	0	5722.81	7	0	4855.03	7	0	7434	7	0	Periph	1	4026.91
650	564.051	7015.82	0	0	0	0	3620.47	7	0	2451.78	7	0	6660.35	7	0	Periph	1	2629.73
679	308.452	3221.01	0	0	0	0	884.503	5	0	3574.55	7	0	2452.97	7	0	Periph	1	2517.74
680	141.466	2972.01	0	0	0	0	1124.41	6	0	3823.64	7	0	2462.41	7	0	Periph	1	14000
684	1924.26	114.72	0	0	0	0	2185.86	7	0	1509.86	7	0	4044.24	7	0	Periph	1	1509.14
701	710.108	8619.54	0	0	0	0	6761.56	7	0	6620.89	7	0	8151.34	7	0	Periph	1	1145.1
702	918.796	8482.46	0	0	0	0	6570.74	7	0	6375.17	7	0	8000.23	7	0	Periph	1	1191.96
704	770.021	8224.26	0	0	0	0	6201.73	7	0	5884.79	7	0	7713.47	7	0	Periph	1	2013.18
716	312.819	6720.69	0	0	0	0	3352.74	7	0	2129.45	7	0	6159.69	7	0	Periph	1	14000
717	455.315	6230.2	0	0	0	0	3162.18	7	0	1927.71	7	0	5909.69	7	0	Periph	1	1298.81
739	2251.56	1238.8	0	0	2	2	3266.94	7	0	3172.73	7	0	59.0847	1	2	Periph	1	718.306
740	729.93	1156.14	0	0	0	0	3268.57	7	0	2927.37	7	0	301.561	3	0	Periph	1	1352.24
758	228.683	2959.17	0	0	0	0	1089.34	6	0	3852.29	7	0	2213.48	7	0	Periph	1	2005.53
777	874.946	8272.82	0	0	0	0	6409.69	7	0	6426.75	7	0	7800.63	7	0	Periph	1	1145.5
778	903.591	8137.58	0	0	0	0	6218.12	7	0	6183.41	7	0	7650.77	7	0	Periph	1	584.477
779	784.108	8007.86	0	0	0	0	6030.83	7	0	5940.63	7	0	7506.24	7	0	Periph	1	2371.98
792	150.597	6431.45	0	0	0	0	3515.24	7	0	2279.24	7	0	6161.68	7	0	Periph	1	923.012
852	501.87	8065.48	0	0	0	0	6254.49	7	0	6487.57	7	0	7604	7	0	Periph	1	2971.59
853	614.637	7926.7	0	0	0	0	6058.01	7	0	6246.6	7	0	7450.18	7	0	Periph	1	2060.89
854	762.718	7793.47	0	0	0	0	5865.62	7	0	6006.37	7	0	7301.69	7	0	Periph	1	865.198
868	102.546	6397.11	0	0	0	0	3687.53	7	0	2445.47	7	0	5938.5	7	0	Periph	1	2800.3
902	201.588	533.823	0	0	0	0	1914.54	7	0	1109.21	6	0	2386.15	7	0	Periph	1	2860.2
903	283.156	594.421	0	0	0	0	1664.54	7	0	1203.4	6	0	2635.06	7	0	Periph	1	14000
916	5833.55	464.817	0	0	1	0	1690.65	7	0	1412.14	7	0	3205.23	7	1	Periph	1	14000
917	295.044	215.213	0	0	0	0	1462.32	6	0	965.647	5	0	3607.32	7	0	Periph	1	2403.94
934	396.99	7718.16	0	0	0	0	5904.16	7	0	6319.05	7	0	7252.67	7	0	Periph	1	1702.74
935	391.436	7581.27	0	0	0	0	5706.57	7	0	6081.68	7	0	7100.05	7	0	Periph	1	0
936	370.271	7450.25	0	0	0	0	5513.25	7	0	5845.37	7	0	6953.07	7	0	Periph	1	2302.97
982	755.229	773.724	0	0	0	0	2421.25	7	0	1314.82	7	0	1936.11	7	0	Periph	1	1630
983	878.866	752.067	0	0	0	0	688.53	4	0	2040.69	7	0	2301.29	7	0	Periph	1	611.095
1011	159.166	7512.15	0	0	0	0	5757.04	7	0	6400.45	7	0	7058.49	7	0	Periph	1	1629.95
1012	108.957	7371.44	0	0	0	0	5355.41	7	0	5933.27	7	0	6750.27	7	0	Periph	1	1155.66
1045	374.099	275.709	5	0	0	5	2271.67	7	5	3095.09	7	0	906.447	5	0	Periph	1	2402.27
1057	681.883	1087.44	0	0	0	0	2699.04	7	0	1576.24	7	0	1782.75	7	0	Periph	1	3525.7
1058	149.357	1018.42	0	0	0	0	2452.56	7	0	1564.82	7	0	2013.21	7	0	Periph	1	2246.31
1059	954.195	1002.07	0	0	0	0	2206.87	7	0	1566	7	0	2247.85	7	0	Periph	1	1401.06
1060	804.12	1004.39	0	0	2	0	1719.23	7	0	1662.23	7	0	2725.34	7	2	Periph	1	2725.57
1061	353.215	1151.96	0	0	0	0	1478.5	6	0	1762.34	7	0	2805.59	7	0	Periph	1	2291.94
1062	351.333	1293.69	0	0	0	0	1241.45	6	0	1890.41	7	0	2581.96	7	0	Periph	1	1389.26
1063	132.98	1464.66	0	0	1	0	597.403	4	0	2393.15	7	0	1949.91	7	1	Periph	1	1386.32
1064	387.76	2076.07	0	0	1	0	460.566	3	0	2587.46	7	0	1759.93	7	1	Periph	1	1636.32
1065	645.373	2298.19	0	0	0	0	430.172	3	0	2790.66	7	0	1586.67	7	0	Periph	1	1286.62
1066	326.851	2525.53	1	0	0	1	545.511	4	1	3216.9	7	0	1316.41	6	0	Periph	1	1843.85
1088	211.013	7554.77	0	0	0	0	5204.79	7	0	6030.27	7	0	6550.74	7	0	Periph	1	873.341
1134	551.942	1265.19	0	0	0	0	2508.51	7	0	1814.82	7	0	2117.19	7	0	Periph	1	14000
1135	1027.73	1252.07	0	0	0	0	2268.89	7	0	1815.83	7	0	2341.43	7	0	Periph	1	2314.44
1136	1124.23	1253.92	0	0	0	0	2031.77	7	0	1841.22	7	0	2570.44	7	0	Periph	1	2122.87
1137	437.181	1291.87	0	0	0	0	1139.74	6	0	2238.61	7	0	2246.72	7	0	Periph	1	1884.97
1138	290.604	1818.07	0	0	0	0	758.398	5	0	3345.65	7	0	1092.68	6	0	Periph	1	759.317
1139	855.587	3083.83	0	0	0	0	897.44	5	0	3558.26	7	0	994.56	5	0	Periph	1	3579.55
1160	122.757	7342.97	0	0	0	0	5062.06	7	0	6135.92	7	0	6354.77	7	0	Periph	1	1532.5
1207	624.881	1502.07	0	0	0	0	2355.94	7	0	2065.71	7	0	2456.99	7	0	Periph	1	3147.55
1267	880.266	666.92	0	0	0	0	2395.05	7	0	2588.6	7	0	1530.52	7	0	Periph	1	2656.04
1274	400.457	1752.07	0	0	0	0	1354.41	6	0	2791.78	7	0	1841.19	7	0	Periph	1	3738.25
1385	2520.34	4148.16	0	0	0	0	1996.61	7	0	4127.04	7	0	1711.3	7	0	Periph	1	3100.27
1386	1090.4	4347.47	0	0	0	0	2065.98	7	0	4272.12	7	0	1628.67	7	0	Periph	1	2998.88
1483	1744.4	4499.4	0	0	0	0	1832.17	7	0	4074.83	7	0	1388.96	6	0	Periph	1	2517.03
1675	455.889	172.613	1	0	0	1	2922.78	7	1	2179.89	7	0	4538.48	7	0	Periph	1	2234.95
1676	178.339	549.272	0	0	0	0	5043.91	7	0	4036.71	7	0	7607.61	7	0	Periph	1	3031.32
1682	1192.3	1946.19	0	0	0	0	2676.33	7	0	1950.08	7	0	4365.64	7	0	Periph	1	3190.64
1683	458.282	308.16	0	0	0	0	5116.84	7	0	4071.9	7	0	7372.02	7	0	Periph	1	3664.51
1684	878.628	7923.61	1	0	0	1	4880.12	7	1	3825.82	7	0	7290.83	7	0	Periph	1	0
1695	395.308	0	0	0	0	0	1913.85	7	0	3419.61	7	0	2870.2	7	0	Periph	1	2562.02
1696	220.505	2028.78	0	0	0	0	2597.7	7	0	1671.46	7	0	5594.49	7	0	Periph	1	1585.02
1719	1029.21	0	0	0	0	0	1860.15	7	0	3315.82	7	0	2636.11	7	0	Periph	1	2747.39
1731	3493.72	139.719	0	0	0	2	1839.16	7	0	3228.09	7	0	2405.22	7	0	Periph	1	14000
1741	282.889	376.668	0	1	0	2	2415.55	7	0	814.821	5	1	1874.65	7	0	Periph	1	2478.57
1749	1514.85	587.45	0	0	0	2	2414.54	7	0	1064.82	6	0	1889.2	7	0	Periph	1	1581.89
1750	264.57	502.067	0	0	0	0	2164.54	7	0	1066.55	6	0	2137.5	7	0	Periph	1	1031.16
1758	1717.99	352.247	0	0	0	1	2172.02	7	0	1316.22	7	0	2179.07	7	0	Periph	1	1812.22
1759	1049.66	755.155	0	0	0	0	1923	7	0	1351.02	7	0	2423.47	7	0	Periph	1	2899.67
1760	702.819	816.621	0	0	0	0	1674.26	7	0	1429.37	7	0	2668.9	7	0	Periph	1	3873.65
1761	531.399	942.592	0	0	0	0	1425.97	6	0	1544.64	7	0	2915.11	7	0	Periph	1	2282.71
1762	337.933	1111.35	0	0	0	0	1178.39	6	0	1689.3	7	0	2707.49	7	0	Periph	1	401.282
1763	214.754	1306.41	0	0	0	0	932.118	5	0	1856.5	7	0	2500.14	7	0	Periph	1	1158.24
1768	1428.59	344.794	0	0	0	0	1010.66	6	0	2041.2	7	0	2363.63	7	0	Periph	1	2553.85
1769	665.488	1655.85	0	0	0	0	791.618	5	0	2210.05	7	0	2152.19	7	0	Periph	1	907.115
1775	1684.74	538.738	0	0	0	0	950.918	5	0	2393.58	7	0	2023.1	7	0	Periph	1	714.283
1776	953.86	2006.74	0	0	0	0	796.54	5	0	2563.6	7	0	1806.42	7	0	Periph	1	936.939
1777	1055.89	2207.62	0	0	0	0	699.791	4	0	2745.88	7	0	1599.48	7	0	Periph	1	2162.24
1778	530.357	2417.69	0	0	0	0	680.172	4	0	2938.15	7	0	1406.61	6	0	Periph	1	1470.67
1779	503.059	2634.73	0	0	0	0	685.52	4	0	3138.56	7	0	1234.4	6	0	Periph	1	14000
1782	1278.67	432.515	0	0	0	0	934.09	5	0	3289.45	7	0	1053.45	6	0	Periph	1	360.013
1783	591.332	2929.31	0	0	0	0	988.815	5	0	3487.59	7	0	883.156	5	0	Periph	1	14000
1784	883.373	2860.57	0	0	0	0	1099.08	6	0	3692.03	7	0	758.396	5	0	Periph	1	2036.07
1785	443.132	2812.45	0	0	0	0	1250.29	6	0	3901.79	7	0	703.821	4	0	Periph	1	2369.04
1958	117.095	6646.5	0	0	0	0	6302.28	7	0	8728.99	7	0	6797.4	7	0	Periph	1	2179.3
1959	163.975	6465.17	0	0	0	0	6055.96	7	0	8514.8	7	0	6577.55	7	0	Periph	1	1828.67
2034	2004.07	1180.58	0	0	0	0	1210.22	6	0	2137	7	0	2692.68	7	0	Periph	1	1764.97
2630	5021.33	7128.06	0	0	0	0	11721.6	7	0	14411.8	7	0	9654.24	7	0	Periph	1	735.214
2631	279.927	10499.9	0	0	0	0	11471.8	7	0	14186.5	7	0	9597.38	7	0	Periph	1	2363.26
2632	103.427	10258.9	0	0	0	0	10722.4	7	0	13515.8	7	0	9464.45	7	0	Periph	1	947.348
2633	242.088	9538.71	0	0	0	0	9473.59	7	0	12395.5	7	0	9366.37	7	0	Periph	1	1695.07
2720	160.551	10436.9	0	0	0	0	11484.2	7	0	14279.5	7	0	9353.39	7	0	Periph	1	1035.81
2721	210.774	10194.4	0	0	0	0	11234.6	7	0	14074.7	7	0	9301.41	7	0	Periph	1	929.206
2722	128.289	9952.3	0	0	0	0	10735.6	7	0	13632.2	7	0	9216.94	7	0	Periph	1	2550.02
2723	210.068	9469.33	0	0	0	0	9488.6	7	0	12451.1	7	0	9122.98	7	0	Periph	1	4493.42
2724	150.148	8270.79	0	0	0	0	9239.28	7	0	12208.1	7	0	9065.82	7	0	Periph	1	3661.9
2725	182.283	8032.96	0	0	0	0	8990.01	7	0	11965.3	7	0	8835.66	7	0	Periph	1	1786.7
2809	235.323	10379.5	0	0	1	0	11502	7	0	14091.3	7	0	9109.72	7	1	Periph	1	1125.31
2810	245.044	10135.7	0	0	0	0	11252.8	7	0	13926.9	7	0	9056.34	7	0	Periph	1	952.74
2811	275.503	9892.14	0	0	0	0	11003.7	7	0	13765	7	0	9009.59	7	0	Periph	1	372.227
2812	304.648	9648.94	1	0	0	1	10754.7	7	1	13605.8	7	0	8969.56	7	0	Periph	1	2326.1
2814	132.295	8679.99	0	0	0	0	8764.17	7	0	11786.9	7	0	8557.12	7	0	Periph	1	2129.98
2920	184.524	10327.9	0	0	0	0	11525.2	7	0	13905.1	7	0	8866.4	7	0	Periph	1	1135.74
2921	294.681	10082.8	0	0	0	0	11276.6	7	0	13738.5	7	0	8811.55	7	0	Periph	1	2554.7
2922	372.162	9837.98	0	0	0	0	11028	7	0	13574.3	7	0	8763.49	7	0	Periph	1	4203.8
3029	2376.63	7588.35	0	0	0	0	12298.3	7	0	14242.2	7	0	8833.07	7	0	Periph	1	597.474
3030	309.234	10775.1	0	0	0	0	12050	7	0	14066.1	7	0	8756.62	7	0	Periph	1	3529.53
3031	191.205	10528.5	0	0	0	0	11801.9	7	0	13892.4	7	0	8686.7	7	0	Periph	1	654.967
3032	155.473	10282.1	0	0	0	0	11553.8	7	0	13721	7	0	8623.47	7	0	Periph	1	1197.02
3033	232.454	10035.9	0	0	0	0	11305.8	7	0	13552	7	0	8567.06	7	0	Periph	1	2505.62
3034	324.759	9789.9	0	0	0	0	11057.9	7	0	13385.6	7	0	8517.63	7	0	Periph	1	113.779
3035	192.049	9544.09	0	0	0	0	10067.3	7	0	12747.3	7	0	8391.75	7	0	Periph	1	2092.91
3038	126.281	8074.64	0	0	0	0	8093.05	7	0	11217.9	7	0	7768.18	7	0	Periph	1	4154.33
3039	128.981	6618.91	0	0	0	0	7847.19	7	0	10981.7	7	0	7518.58	7	0	Periph	1	1364.72
3040	171.526	6378.28	0	0	0	0	7601.6	7	0	10746.1	7	0	7269.01	7	0	Periph	1	1419.22
3041	258.809	6138.4	0	0	0	0	7356.3	7	0	10511.2	7	0	7019.47	7	0	Periph	1	957.029
3042	241.761	5899.36	0	0	0	0	7111.33	7	0	10277	7	0	6769.97	7	0	Periph	1	2660.95
3043	230.299	5661.27	0	0	0	0	6866.73	7	0	10043.6	7	0	6520.5	7	0	Periph	1	2197.74
3044	103.843	5424.26	0	0	0	0	6622.53	7	0	9811.01	7	0	6271.07	7	0	Periph	1	0
3045	273.637	5188.46	0	0	0	0	6378.78	7	0	9579.28	7	0	6021.69	7	0	Periph	1	3174.88
3140	1292.83	7656.38	0	0	0	0	12082.5	7	0	13888.6	7	0	8517.9	7	0	Periph	1	37.4435
3141	139.137	10489.6	0	0	0	0	11835	7	0	13712.6	7	0	8446	7	0	Periph	1	4241.37
3142	126.921	10242.2	0	0	0	0	11340.4	7	0	13367.7	7	0	8322.9	7	0	Periph	1	14000
3143	128.116	9747.99	0	0	0	0	10352.7	7	0	12708.8	7	0	8163.47	7	0	Periph	1	2218.41
3144	224.279	8761.48	0	0	0	0	10106.2	7	0	12551.1	7	0	8142.33	7	0	Periph	1	600.671
3145	333.875	8515.34	0	0	0	0	9859.8	7	0	12396.4	7	0	8128.83	7	0	Periph	1	1559.25
3146	130.459	8269.43	0	0	0	0	9613.61	7	0	12244.9	7	0	8123.01	7	0	Periph	1	2771.06
3147	120.935	8023.78	0	0	0	0	7653.02	7	0	10833.3	7	0	7258.41	7	0	Periph	1	1697.93
3148	114.422	6071.35	0	0	0	0	6681.5	7	0	9906.43	7	0	6258.78	7	0	Periph	1	1598.57
3149	293.293	5108.95	0	0	0	0	6439.98	7	0	9676.99	7	0	6008.89	7	0	Periph	1	14000
3150	297.133	4870.72	0	0	1	0	6199.13	7	0	9448.59	7	0	5759.01	7	1	Periph	1	990.281
3229	2382.11	6183.5	0	0	0	0	10642.2	7	0	12680	7	0	7944.36	7	0	Periph	1	277.563
3230	100.423	8969.24	0	0	0	0	10396.6	7	0	12517	7	0	7914.75	7	0	Periph	1	2927.33
3231	413.068	8721.8	0	0	0	0	10151.1	7	0	12356.9	7	0	7892.95	7	0	Periph	1	358.538
3232	462.074	8474.51	0	0	0	0	9905.81	7	0	12199.8	7	0	7879.03	7	0	Periph	1	0
3233	100.192	8227.38	0	0	0	0	6749.22	7	0	10007.2	7	0	6256.11	7	0	Periph	1	3131.76
3234	226.158	5040.6	0	0	0	0	6510.21	7	0	9780.12	7	0	6006.11	7	0	Periph	1	2871.4
3323	1509.82	8044.31	0	0	0	0	8501.18	7	0	11117.5	7	0	7308.7	7	0	Periph	1	2388.34
3324	208.142	6706.81	0	0	0	0	8259.9	7	0	10982.5	7	0	7230.04	7	0	Periph	1	2673.01
3362	4358.48	1270.1	5	0	1	5	3020.93	7	5	2658.73	7	0	2548.42	7	1	Periph	1	2598.57
3418	1315.79	8212.11	0	1	0	2	8809.01	7	0	11050.7	7	1	7162.31	7	0	Periph	1	2465.33
3419	294.473	6922.07	0	0	0	0	8569.11	7	0	10909.2	7	0	7073.19	7	0	Periph	1	1607.03
3420	359.208	6673.64	0	0	0	0	8329.79	7	0	10771.6	7	0	6991.88	7	0	Periph	1	3758.41
3509	801.35	8384.01	0	0	0	0	8643.73	7	0	10702.7	7	0	6838.71	7	0	Periph	1	824.14
3618	4085.97	7123.96	0	0	0	0	11714.8	7	0	14306.1	7	0	9897.13	7	0	Periph	1	605.416
3619	114.763	10568.4	0	0	0	0	10714.9	7	0	13403	7	0	9712.09	7	0	Periph	1	3077.76
3668	245.13	10679.7	0	0	0	0	9737.94	7	0	12694.4	7	0	9128.17	7	0	Periph	1	4195.35
3701	105.124	8198.3	0	0	0	0	9261.42	7	0	12269.6	7	0	8834.71	7	0	Periph	1	3292.31
3702	109.757	7958.31	0	0	0	0	8267.25	7	0	11305.8	7	0	8060.29	7	0	Periph	1	98.4765
3713	1056.85	6084.93	0	0	0	0	9290.23	7	0	12335.9	7	0	8604.65	7	0	Periph	1	1969.7
3714	127.039	7890.88	0	0	0	0	8299.52	7	0	11377.7	7	0	8035.19	7	0	Periph	1	163.563
3747	1887.59	6329.33	0	0	0	0	1757.38	7	0	998.835	5	0	2364.92	7	0	Periph	1	3208.25
3898	765.261	8385.69	0	0	0	0	10869.5	7	0	11945	7	0	6954.67	7	0	Periph	1	3520.04
3899	114.038	8883.83	0	0	0	0	10629	7	0	11771.7	7	0	6920.82	7	0	Periph	1	1642.54
3900	188.373	8633.94	0	0	0	0	7102.11	7	0	9589.28	7	0	6113.48	7	0	Periph	1	14000
3990	145.046	11380	0	0	0	0	10701	7	0	11591.4	7	0	6672.62	7	0	Periph	1	0
3991	148.311	8629.96	0	0	0	0	8117.93	7	0	9870.34	7	0	6128.86	7	0	Periph	1	1489.13
3992	136.742	5879.96	0	0	0	0	7888.71	7	0	9737.33	7	0	6065.83	7	0	Periph	1	464.541
3993	262.147	5629.96	0	0	0	0	7660.79	7	0	9608.98	7	0	6012.54	7	0	Periph	1	1318.33
3994	329.522	5379.96	0	0	0	0	7434.28	7	0	9485.49	7	0	5969.25	7	0	Periph	1	1612.26
4083	867.96	8755.03	0	0	0	0	8219.51	7	0	9661.05	7	0	5888.62	7	0	Periph	1	3636.64
4084	102.972	5879.95	0	0	0	0	7993.2	7	0	9525.12	7	0	5822.99	7	0	Periph	1	967.35
4085	199.729	5629.95	0	0	0	0	7768.34	7	0	9393.87	7	0	5767.46	7	0	Periph	1	1900.68
4086	288.677	5379.95	0	0	0	0	7545.07	7	0	9267.52	7	0	5722.32	7	0	Periph	1	692.555
4087	524.858	5129.95	0	0	0	0	7323.52	7	0	9146.25	7	0	5687.82	7	0	Periph	1	702.421
4152	823.025	8944.46	0	0	0	0	8327.36	7	0	9453.73	7	0	5649.23	7	0	Periph	1	591.194
4153	112.288	5882.94	0	0	0	0	8104.06	7	0	9314.78	7	0	5580.78	7	0	Periph	1	2958.29
4154	192.181	5632.97	0	0	0	0	7882.36	7	0	9180.53	7	0	5522.82	7	0	Periph	1	2882.47
4155	129.853	5383	0	0	0	0	7444.36	7	0	8926.99	7	0	5439.59	7	0	Periph	1	2710.59
4168	995.493	133.611	0	0	0	0	3867.37	7	0	7181.56	7	0	1828.08	7	0	Periph	1	2281.94
4170	878.728	1.70011	0	0	0	0	3244.24	7	0	6242.29	7	0	1277.74	6	0	Periph	1	3573.88
4226	591.129	9136.8	0	0	0	0	7742.28	7	0	8836.65	7	0	5229.32	7	0	Periph	1	14000
4227	467.568	5136.89	0	0	0	0	7515.62	7	0	8709.39	7	0	5191.54	7	0	Periph	1	0
4241	830.658	168.549	0	0	0	0	3683.63	7	0	7387.93	7	0	2010.78	7	0	Periph	1	4219.03
4242	760.521	47.302	0	0	0	0	3568.73	7	0	7251.77	7	0	1857.97	7	0	Periph	1	2762.04
4243	263.436	0	0	0	0	0	3231.79	7	0	6289.52	7	0	1527.74	7	0	Periph	1	3085.31
4268	418.584	2360.11	0	0	0	0	2397.8	7	0	1297.89	7	0	553.808	4	0	Periph	1	3739.47
4309	241.953	11141.4	0	0	0	0	7641.73	7	0	8624.02	7	0	4983.34	7	0	Periph	1	1149.62
4310	247.156	5147.81	0	0	0	0	7412	7	0	8493.57	7	0	4943.69	7	0	Periph	1	3571.34
4346	1776.41	2155.33	0	0	0	0	2749.72	7	0	1545.75	7	0	830.248	5	0	Periph	1	1480.03
4347	298.513	2116.86	0	0	0	0	2596.63	7	0	1547.54	7	0	803.808	5	0	Periph	1	2950.31
4348	343.896	2011.04	0	0	0	0	2459.48	7	0	1579.43	7	0	804.912	5	0	Periph	1	422.53
4382	802.87	11152.1	0	0	0	0	7083.98	7	0	8151.38	7	0	4667.37	7	0	Periph	1	4472.46
4433	339.348	1868.17	0	0	0	0	2803.67	7	0	1797.29	7	0	938.215	5	0	Periph	1	360.642
4583	1129.24	2748.82	0	0	0	0	2135.09	7	0	2308.79	7	0	949.969	5	0	Periph	1	3982.94
4686	2887.12	1164.31	0	1	0	1	1172.73	6	0	363.655	3	1	289.329	3	0	Periph	1	286.019
4717	145.972	4904.15	0	0	0	0	6522.06	7	0	7166.66	7	0	3652.73	7	0	Periph	1	14000
4718	152.632	4668.54	0	0	0	0	6281.24	7	0	7035.84	7	0	3631.69	7	0	Periph	1	14000
4719	1130.9	4434.5	0	0	0	0	6041.17	7	0	6911.59	7	0	3475.24	7	0	Periph	1	342.745
4768	555.729	0	0	0	0	0	1581.11	7	0	1543.42	7	0	847.008	5	0	Periph	1	2052.16
4772	3324.14	913.921	0	1	0	1	991.889	5	0	217.081	2	1	39.3291	1	0	Periph	1	1406.6
4800	593.497	5458.84	0	0	0	0	6704.38	7	0	7097.98	7	0	3424.04	7	0	Periph	1	2368.18
4801	466.627	4991.3	0	0	0	0	6460.68	7	0	6956.89	7	0	3403	7	0	Periph	1	1864.69
4802	758.649	4760	0	0	0	0	6217.49	7	0	6822.05	7	0	3399.13	7	0	Periph	1	3682.59
4853	2804.77	940.047	0	3	3	3	846.992	5	0	212.314	2	3	0	1	2	Periph	1	2150.58
4884	1292.64	5780.72	0	0	0	0	7146.22	7	0	7203.09	7	0	3278.61	7	0	Periph	1	3458.45
4885	1360.59	5548.54	0	0	0	0	6654.09	7	0	6895.19	7	0	3176	7	0	Periph	1	3525.07
4886	171.933	5089.24	0	0	0	0	6408.48	7	0	6749.86	7	0	3153.3	7	0	Periph	1	2800.52
4973	148	5876.15	0	0	0	0	7107.86	7	0	7012.26	7	0	3039.28	7	0	Periph	1	300.852
4974	508.173	5647.89	0	0	0	0	6860.27	7	0	6851.19	7	0	2973.81	7	0	Periph	1	2780.72
4975	355.53	5421.55	0	0	0	0	6612.87	7	0	6695.59	7	0	2928.3	7	0	Periph	1	3105.97
4976	1302.09	5197.38	0	0	2	0	6365.67	7	0	6545.83	7	0	2903.66	7	2	Periph	1	1068.58
5074	611.618	5980.51	0	0	0	0	7078.12	7	0	6825.25	7	0	2801.81	7	0	Periph	1	3082.64
5075	828.108	5756.39	0	0	1	0	6829.46	7	0	6659.66	7	0	2730.66	7	1	Periph	1	35.4007
5076	440.633	5534.48	0	0	0	0	6580.9	7	0	6499.47	7	0	2681.02	7	0	Periph	1	162.555
5077	1419.26	5315.08	0	0	0	0	6332.46	7	0	6345.09	7	0	2654.09	7	0	Periph	1	1242.59
5084	2163.32	3702.21	0	2	0	2	4351.3	7	0	5375.53	7	2	1868.5	7	0	Periph	1	0
5232	928.089	2429.61	0	0	0	0	2446.02	7	0	2061.13	7	0	619.086	4	0	Periph	1	366.549
5233	760.915	2290.08	0	0	0	0	2536.89	7	0	2088.02	7	0	391.751	3	0	Periph	1	3285.73
5253	1057.18	1769.2	0	0	0	0	3764.74	7	0	6577.06	7	0	3294.53	7	0	Periph	1	4213.59
5259	953.471	2391.75	0	0	0	0	2210.53	7	0	2310.87	7	0	740.029	4	0	Periph	1	3451.42
5308	2005.68	2044.45	0	0	0	0	1655.45	7	0	2808.79	7	0	1267.36	6	0	Periph	1	203.365
5340	1059.33	1896.55	0	0	0	0	2019.96	7	0	3174.2	7	0	720.566	4	0	Periph	1	2122.78
5352	714.164	10710.4	0	0	0	0	6163.22	7	0	6610.8	7	0	3149.13	7	0	Periph	1	1152.05
5353	137.473	4638.37	0	0	0	0	5918.37	7	0	6478.4	7	0	3091.49	7	0	Periph	1	2985.75
5362	2073.44	1973.25	0	0	0	0	2746.81	7	0	3300.42	7	0	916.239	5	0	Periph	1	242.263
5375	973.59	10740.6	0	0	0	0	6118.7	7	0	6402.34	7	0	2899.13	7	0	Periph	1	1881.19
5383	220.137	116.598	0	0	0	0	987.413	5	0	2302.99	7	0	1096.39	6	0	Periph	1	14000
5464	463.073	6093.34	0	0	0	0	7057.12	7	0	6642.39	7	0	2566.73	7	0	Periph	1	1197.05
5465	625.079	5873.53	2	0	0	2	6807.7	7	2	6472.12	7	0	2488.86	7	0	Periph	1	3462.51
5466	1477.37	5656.22	0	0	0	0	6558.31	7	0	6307.17	7	0	2434.29	7	0	Periph	1	3332.73
5467	1565.24	5441.73	0	0	2	0	6308.98	7	0	6147.96	7	0	2404.61	7	2	Periph	1	2421.02
5498	1462.93	3306.06	0	0	0	0	1771.55	7	0	5630.11	7	0	2233.64	7	0	Periph	1	3765.98
5559	227.872	11318.6	1	0	0	1	12543.5	7	1	11069.5	7	0	4021.54	7	0	Periph	1	741.581
5571	945.485	6214.19	0	0	0	0	7044.94	7	0	6464.03	7	0	2334.74	7	0	Periph	1	14000
5572	1533.52	5998.8	0	0	0	0	6795.07	7	0	6288.93	7	0	2248.86	7	0	Periph	1	2883.29
5573	1556.03	5786.21	0	0	1	0	6545.2	7	0	6119.04	7	0	2188.32	7	1	Periph	1	2193.55
5574	1267.57	5576.71	0	0	0	0	6295.35	7	0	5954.8	7	0	2155.24	7	0	Periph	1	4089.33
5604	972.959	3503.29	0	1	0	2	1722.38	7	0	5812.92	7	1	2481.81	7	0	Periph	1	558.799
5605	578.462	3658	0	0	0	0	1970.61	7	0	5648.15	7	0	2522.73	7	0	Periph	1	1245.44
5606	128.048	3822.81	0	0	1	0	2219.25	7	0	5489.83	7	0	2587.27	7	1	Periph	1	14000
5607	647.138	3996.47	0	0	0	0	2468.15	7	0	5338.52	7	0	2414.15	7	0	Periph	1	2067.05
5608	845.102	4168.97	3	0	0	3	2220.41	7	3	5194.84	7	0	2180.87	7	0	Periph	1	299.509
5658	1129.84	10437.2	0	0	0	0	12791.5	7	0	11199.5	7	0	4033.42	7	0	Periph	1	1252.03
5659	117.298	11389.6	0	0	0	0	12541.5	7	0	10969.1	7	0	3846.93	7	0	Periph	1	3776.95
5660	231.307	11150.9	0	0	0	0	12291.5	7	0	10739.6	7	0	3668	7	0	Periph	1	36.722
5697	1647.46	3706.89	0	0	0	0	1708.45	7	0	5982.6	7	0	2730.31	7	0	Periph	1	249.27
5748	763.238	9167.03	0	0	0	0	3175.99	7	0	756.287	5	0	2018.51	7	0	Periph	1	14000
5764	192.08	7992.43	0	0	0	0	7541.61	7	0	6505.7	7	0	2171.22	7	0	Periph	1	14000
5765	864.001	6687.39	0	0	2	0	7291.62	7	0	6311.99	7	0	2017.56	7	2	Periph	1	2430.73
5906	1328.5	4261.44	0	0	0	0	1978.56	7	0	5820.92	7	0	2769.88	7	0	Periph	1	345.916
6163	344.881	8914.27	0	0	0	0	9348.62	7	0	7490.27	7	0	1385.27	6	0	Periph	1	2135.63
6164	640.359	8701.08	0	0	0	0	9100.18	7	0	7262.65	7	0	1440.25	6	0	Periph	1	422.382
6292	1091.1	6342.59	0	0	0	0	7041.55	7	0	6290.54	7	0	2106.89	7	0	Periph	1	1835.21
6298	1960.16	3571.85	2	0	0	2	1969.36	7	2	5273.98	7	0	1859.93	7	0	Periph	1	480.317
6313	982.29	3584.86	0	0	0	0	1046.56	6	0	4821.37	7	0	1273.27	6	0	Periph	1	14000
6324	656.44	4581.93	0	0	0	0	5677.03	7	0	2321.31	7	0	4095.72	7	0	Periph	1	2405.24
6329	2177.57	3558.97	0	0	0	0	839.059	5	0	5249.43	7	0	524.234	4	0	Periph	1	1875.21
6331	205.817	834.297	0	0	0	0	892.146	5	0	5059.74	7	0	983.987	5	0	Periph	1	14000
6339	196.373	2645.27	0	0	0	1	5936.85	7	0	2663.87	7	0	4251.21	7	0	Periph	1	3871.45
6347	1316.73	3765.02	0	0	0	0	1450.86	6	0	5342.38	7	0	1455.98	6	0	Periph	1	3660.48
6354	142.8	2730.6	0	0	0	0	5957.2	7	0	2803.16	7	0	4186.01	7	0	Periph	1	0
6370	879.968	3949.79	0	0	0	0	1583.81	7	0	5240.12	7	0	1205.98	6	0	Periph	1	4293.96
6371	113.525	50.7524	0	0	0	0	2009.75	7	0	4958.5	7	0	1249.93	6	0	Periph	1	406.85
6376	170.16	2983.8	0	0	0	1	5987.92	7	0	2815.38	7	0	4134.92	7	0	Periph	1	166.92
6391	148.977	3005.76	0	0	0	0	6028.87	7	0	2826.16	7	0	4098.47	7	0	Periph	1	0
6402	125.064	3784.78	0	0	0	0	6079.82	7	0	2858.83	7	0	4077.05	7	0	Periph	1	4220.97
6452	2098.41	9471.67	0	0	0	0	9875.04	7	0	7856.99	7	0	1124.59	6	0	Periph	1	3496.53
6544	1630.67	9304.21	0	0	0	0	5836.42	7	0	2613	7	0	3827.45	7	0	Periph	1	800.797
6632	896.457	8800.28	0	0	0	0	5420.31	7	0	2196.16	7	0	3320.82	7	0	Periph	1	14000
6634	1838.15	9109.93	0	0	0	0	5899.64	7	0	2671.8	7	0	3820.82	7	0	Periph	1	4176.09
6641	2118.05	10372	0	0	0	0	10691	7	0	8411.65	7	0	1025.1	6	0	Periph	1	1486.39
6700	149.872	2729.23	0	0	0	0	3175.14	7	0	1653.28	7	0	3400.74	7	0	Periph	1	2060.67
6701	209.736	5597.53	0	0	0	0	2976.07	7	0	1903.28	7	0	3365.89	7	0	Periph	1	0
6721	1814.74	8758.07	0	0	0	0	5735.62	7	0	2520.73	7	0	3570.91	7	0	Periph	1	4409.3
6722	1424.08	8918.41	0	0	0	0	5972.67	7	0	2752.14	7	0	3820.9	7	0	Periph	1	4458.41
6730	1793.52	10503.1	0	0	0	0	10735.5	7	0	8346.74	7	0	895.522	5	0	Periph	1	3677.56
6744	469.504	7598.29	1	0	0	1	7088.84	7	1	4800.87	7	0	669.937	4	0	Periph	1	2251.33
6800	112.496	4930.06	0	0	0	0	3138.31	7	0	1909.37	7	0	3117.33	7	0	Periph	1	14000
6826	1011.36	10848.2	1	0	0	1	11030.1	7	1	8533.07	7	0	1071.31	6	0	Periph	1	4061.53
6899	103.157	3598.32	0	0	0	0	3396.44	7	0	569.681	4	0	3394.25	7	0	Periph	1	254.656
6901	465.356	4770.66	0	0	0	0	3311.5	7	0	1945.35	7	0	2869.01	7	0	Periph	1	1408.89
6922	500.283	10985	0	0	0	0	11084.5	7	0	8483.84	7	0	1064.26	6	0	Periph	1	14000
6923	485.037	10778	0	0	0	0	10841.2	7	0	8238.18	7	0	814.256	5	0	Periph	1	1582.87
6924	947.97	10572.8	2	0	0	2	10598.3	7	2	7992.79	7	0	564.256	4	0	Periph	1	2290.08
7012	149.265	10921.4	0	0	0	0	10902.3	7	0	8194.81	7	0	824.139	5	0	Periph	1	1953.79
7013	875.427	10719	0	0	0	0	10660.8	7	0	7948.08	7	0	578.426	4	0	Periph	1	3111.85
7047	2095.75	5712.19	2	0	1	3	2833.62	7	2	2107.98	7	0	235.214	2	1	Periph	1	1709.55
7084	232.867	3473.83	0	0	0	0	2651.79	7	0	907.54	5	0	3500.76	7	0	Periph	1	3950.11
7085	332.919	3952.01	0	0	0	0	2957.69	7	0	988.386	5	0	2987.13	7	0	Periph	1	3639.93
7088	223.983	5165.56	0	0	0	0	3575.74	7	0	1668.37	7	0	2495.96	7	0	Periph	1	2324.64
7089	116.98	5341.52	0	0	0	0	3756.05	7	0	1883.51	7	0	2422.6	7	0	Periph	1	509.09
7102	937.05	11068.7	0	0	0	0	10968.8	7	0	8158.87	7	0	897.4	5	0	Periph	1	3018.92
7103	987.408	10869	0	0	0	0	10728.7	7	0	7911.02	7	0	678.748	4	0	Periph	1	3736.89
7177	118.169	3559.68	1	0	0	1	2413.62	7	1	1156.42	6	0	3338.24	7	0	Periph	1	14000
7178	276.077	4027.67	0	0	0	0	2746.18	7	0	1220.9	6	0	2794.9	7	0	Periph	1	3201.76
7191	323.027	11418.5	0	0	0	0	11279.4	7	0	8379.29	7	0	1235.34	6	0	Periph	1	14000
7192	596.324	11219.5	0	0	0	0	11040.5	7	0	8130.46	7	0	1027.84	6	0	Periph	1	14000
7193	250.808	11022.6	0	0	0	0	10802	7	0	7881.72	7	0	843.695	5	0	Periph	1	4112.7
7265	111.113	3660.61	1	0	0	1	2178.1	7	1	1405.7	7	0	3187.05	7	0	Periph	1	926.791
7272	4010.26	6088.89	0	0	0	0	12309	7	0	9357.17	7	0	2242.92	7	0	Periph	1	1455.18
7273	144.428	12171.1	0	0	0	0	12069.7	7	0	9107.62	7	0	2015.21	7	0	Periph	1	3516.91
7274	504.879	11969	0	0	1	0	11830.9	7	0	8858.08	7	0	1793.45	7	1	Periph	1	61.9568
7275	1026.88	11768.6	0	0	0	0	11592.5	7	0	8608.58	7	0	1580.14	7	0	Periph	1	53.2008
7276	561.013	11570.2	0	0	0	0	11354.7	7	0	8359.11	7	0	1379.2	6	0	Periph	1	502.067
7277	516.964	11373.9	0	0	0	0	11117.3	7	0	8109.67	7	0	1196.9	6	0	Periph	1	2889.54
7278	506.059	11179.6	0	0	0	0	10880.6	7	0	7860.26	7	0	1043.04	6	0	Periph	1	1460.75
7364	4072.69	5745.25	0	2	0	2	11907.9	7	0	8846.07	7	2	1928.1	7	0	Periph	1	14000
7444	2902.49	5393.15	0	0	0	0	11286.1	7	0	8091.12	7	0	1599.94	7	0	Periph	1	70.5012
7445	253.836	11503.7	0	0	0	0	11053	7	0	7841.13	7	0	1488.35	6	0	Periph	1	2446.01
7518	428.368	2900.3	0	0	0	0	1374.74	6	0	428.084	3	0	4241.17	7	0	Periph	1	271.151
7537	669.747	5189.25	0	0	0	0	11377.8	7	0	8090.97	7	0	1819.6	7	0	Periph	1	298.763
7538	632.555	11670.3	0	0	0	0	11146.6	7	0	7840.97	7	0	1722.3	7	0	Periph	1	2016.29
7564	1545.36	7213.99	0	1	0	1	4471.95	7	0	909.035	5	1	438.47	3	0	Periph	1	2422.58
7594	2875.56	4399.47	0	0	0	0	2536.06	7	0	6016.28	7	0	96.0587	1	0	Periph	1	101.174
7611	1550.19	4725.67	0	0	0	0	3401.71	7	0	4596.82	7	0	2391.17	7	0	Periph	1	1459.55
7612	465.473	4481.37	0	0	0	0	2969.23	7	0	5577.95	7	0	462.266	3	0	Periph	1	1805.13
7643	1550.85	5725.78	0	0	0	0	3763.53	7	0	3671.35	7	0	2080.9	7	0	Periph	1	4412.49
7644	680.237	5491.84	0	0	0	0	3003.57	7	0	4295.62	7	0	1719.11	7	0	Periph	1	2231.59
7645	122.909	1837.47	0	0	0	0	2767.29	7	0	4056.33	7	0	1683.71	7	0	Periph	1	14000
7646	309.147	1666.02	0	0	0	0	2533.64	7	0	3818.41	7	0	1600.51	7	0	Periph	1	1181.01
7659	795.54	5816.85	0	0	0	0	2893.46	7	0	4965.51	7	0	1719.17	7	0	Periph	1	3047.07
7673	253.306	6454.86	0	0	0	0	2864.9	7	0	4163.82	7	0	2570.68	7	0	Periph	1	3710
7674	162.544	5302.67	1	0	0	1	1862	7	1	3155.61	7	0	2294.02	7	0	Periph	1	14000
7675	451.328	1553	1	0	0	1	1613.53	7	1	2908.49	7	0	2295.36	7	0	Periph	1	2504.87
7684	709.06	6778.31	0	0	0	0	3634.23	7	0	2943.56	7	0	1392.11	6	0	Periph	1	2981.57
7685	813.954	6546.84	1	0	0	1	1852.09	7	1	3129.08	7	0	2544.02	7	0	Periph	1	4210.32
7728	667.74	3023.51	0	0	0	0	1143.89	6	0	216.858	2	0	4183.43	7	0	Periph	1	14000
7748	222.372	9752.62	1	0	0	1	8584.88	7	1	4845.08	7	0	2848.77	7	0	Periph	1	5320.92
7749	509.407	9593.85	0	0	0	0	8373.58	7	0	4595.3	7	0	2756.24	7	0	Periph	1	14000
7812	612.795	2782.68	0	0	0	0	923.077	5	0	73.4086	1	0	4139.99	7	0	Periph	1	14000
7813	700.237	2961.71	0	0	0	0	821.013	5	0	0	1	0	3892.78	7	0	Periph	1	108.981
7829	2145.6	3399.19	0	0	0	0	8719.42	7	0	4861.79	7	0	3050.02	7	0	Periph	1	3790.19
7830	260.809	9789.8	0	0	1	0	8511.47	7	0	4612.92	7	0	2993.29	7	1	Periph	1	1062
7831	172.689	9638.13	0	0	0	0	8305.83	7	0	4364.18	7	0	2926.79	7	0	Periph	1	3140.69
7874	315.741	1906.19	1	0	0	1	1602.09	7	1	2879.69	7	0	2545.23	7	0	Periph	1	14000
8072	1676.15	2689.46	0	0	0	0	9152.21	7	0	4987.37	7	0	3613.31	7	0	Periph	1	4121.34
8073	170.304	10391.6	0	0	0	0	8954.31	7	0	4745.09	7	0	3714.65	7	0	Periph	1	3368.95
8074	100.357	10248.8	0	0	0	0	8759.07	7	0	4503.65	7	0	3661.28	7	0	Periph	1	376.668
8095	167.663	6651.44	0	0	0	0	3518.97	7	0	2917.08	7	0	1329.61	6	0	Periph	1	1467.97
8096	445.448	6527.75	0	0	0	0	3285.95	7	0	3146.65	7	0	1579.11	7	0	Periph	1	14000
8112	205.633	2647.2	0	0	0	0	1696.54	7	0	2886.89	7	0	3294.95	7	0	Periph	1	4161.44
8157	6365.61	2500.38	0	0	0	0	9110.86	7	0	4814.37	7	0	3957.46	7	0	Periph	1	924.115
8158	130.681	10456.3	0	0	0	0	8919.06	7	0	4576.59	7	0	3907.41	7	0	Periph	1	1759.41
8174	975.541	6437.5	0	0	0	0	3439.44	7	0	3028.47	7	0	1369.82	6	0	Periph	1	3425.09
8175	274.104	6309.62	0	0	0	0	3200.64	7	0	3250.18	7	0	1613.11	7	0	Periph	1	3306.84
8176	335.375	6189.2	0	0	0	0	2963.68	7	0	3475.73	7	0	1858.18	7	0	Periph	1	1635.53
8177	287.082	6076.68	0	0	0	0	2729.05	7	0	3704.41	7	0	2104.41	7	0	Periph	1	1094.27
8178	376.099	5972.52	0	0	1	0	2497.41	7	0	3935.7	7	0	2351.44	7	1	Periph	1	3414.03
8190	287.097	2854.19	0	0	0	0	2011.08	7	0	3168.75	7	0	3544.02	7	0	Periph	1	3314.58
8191	280.761	2617.39	2	0	0	2	1765.55	7	2	2922.74	7	0	3544.89	7	0	Periph	1	3933.69
8211	967.415	1516.62	0	0	0	0	303.617	3	0	289.326	3	0	3435.01	7	0	Periph	1	14000
8212	895.654	1754.59	1	3	0	4	450.122	3	1	449.391	3	3	3403.16	7	0	Periph	1	3719.7
8238	6151.29	2460.37	0	0	0	0	9083.1	7	0	4661.8	7	0	4154.01	7	0	Periph	1	1824.54
8252	297.674	7270.27	0	0	0	0	5099.12	7	0	1927.38	7	0	616.968	4	0	Periph	1	2220.41
8253	649.626	7108.05	0	0	0	0	3621.05	7	0	2948.2	7	0	1228.5	6	0	Periph	1	14000
8275	247.248	1111.07	0	0	0	0	100.902	2	0	167.155	2	0	3505.46	7	0	Periph	1	14000
8276	1006.16	1145.52	0	0	0	0	177.358	2	0	0	1	0	3401.54	7	0	Periph	1	4469.7
8277	993.156	1204.21	2	1	0	3	98.1367	1	2	528.868	4	1	3188.62	7	0	Periph	1	1811.23
8305	236.823	3100.27	0	0	0	0	9251	7	0	4758.64	7	0	4400.99	7	0	Periph	1	1686.82
8306	143.639	10745.2	0	0	0	0	9069.05	7	0	4531.74	7	0	4370.37	7	0	Periph	1	846.058
8317	239.829	6756.09	0	0	0	0	1296.5	6	0	3248.53	7	0	3982.8	7	0	Periph	1	3241.43
8318	355.113	3857.57	0	0	0	0	1531.42	7	0	3370.36	7	0	4015.87	7	0	Periph	1	2338.79
8319	270.016	3697.68	0	0	0	0	1770.47	7	0	3505.81	7	0	4064.07	7	0	Periph	1	8957.83
8320	215.771	3548.22	0	0	0	0	2012.19	7	0	3653.37	7	0	4099.39	7	0	Periph	1	2242.58
8321	153.322	3410.55	0	0	0	0	2255.71	7	0	3768.9	7	0	4065.92	7	0	Periph	1	3911.44
8322	710.33	3286.08	0	0	0	0	2387.75	7	0	3529.31	7	0	4047.65	7	0	Periph	1	14000
8341	542.589	861.19	2	1	0	3	0	1	1	255.982	3	1	3283.48	7	0	Periph	1	3216.71
8342	996.691	902.721	3	0	0	3	145.858	2	3	193.87	2	0	3172.3	7	0	Periph	1	5583.02
8343	946.3	962.724	5	1	0	6	0	1	4	385.19	3	1	3000.51	7	0	Periph	1	14000
8396	1176.96	7086.41	2	0	0	2	1853	7	2	3122.13	7	0	2794.02	7	0	Periph	1	14000
8402	645.209	6867.82	0	0	0	0	3387.6	7	0	3060.08	7	0	1576.42	7	0	Periph	1	14000
8403	475.208	6635.64	0	0	0	0	3164.68	7	0	3298.66	7	0	1826.42	7	0	Periph	1	1098.57
8404	424.827	6530.82	0	0	0	0	2124.56	7	0	3372.39	7	0	3048.84	7	0	Periph	1	197.886
8412	467.488	6782.09	0	0	0	0	3055.62	7	0	3379.11	7	0	1828.74	7	0	Periph	1	367.02
8413	383.828	6302.89	0	0	0	0	2828.63	7	0	3613.92	7	0	2078.46	7	0	Periph	1	2586.39
8414	393.248	6202.52	0	0	0	0	2605.85	7	0	3850.64	7	0	2328.25	7	0	Periph	1	14000
8415	277.812	6110.74	0	0	0	0	2388.47	7	0	4042.17	7	0	2578.07	7	0	Periph	1	2492.17
8416	263.162	6009.26	0	0	0	0	1976.98	7	0	3850.58	7	0	3063.53	7	0	Periph	1	11991.7
8417	118.228	5596.2	0	0	0	0	1788.23	7	0	3776.02	7	0	3294.46	7	0	Periph	1	1565.06
8427	4808.55	6572.4	0	0	0	0	2269.67	7	0	3818.74	7	0	2599.03	7	0	Periph	1	10275.4
8428	218.606	5791.01	0	0	0	0	1626.16	7	0	3535.8	7	0	3343.96	7	0	Periph	1	14000
8429	123.38	5550.13	0	0	0	0	1264.14	6	0	3426.32	7	0	3812.44	7	0	Periph	1	14000
8430	133.816	5173.02	0	0	0	0	1025.53	6	0	3387.84	7	0	3631.62	7	0	Periph	1	9364.05
8431	207.453	4818.34	0	0	0	0	2252.09	7	0	3415.33	7	0	3548.16	7	0	Periph	1	3307.66
8438	368.648	6365.62	0	0	0	0	3376.59	7	0	3155.77	7	0	1452.56	6	0	Periph	1	14000
8439	216.919	6093.93	0	0	0	0	3133	7	0	3369.11	7	0	1683.94	7	0	Periph	1	14000
8440	294.492	5969.16	0	0	0	0	2890.5	7	0	3587.19	7	0	1919.99	7	0	Periph	1	1404.25
8441	199.322	5852.42	0	0	0	0	2649.4	7	0	3809.19	7	0	2159.18	7	0	Periph	1	1549.27
8442	264.248	5744.19	0	0	0	0	2410.12	7	0	3727.59	7	0	2400.58	7	0	Periph	1	1771.69
8443	262.617	5644.96	0	0	1	0	2173.25	7	0	3598.8	7	0	2643.57	7	1	Periph	1	2770.4
8444	383.58	5555.23	0	0	0	0	789.506	5	0	3137.84	7	0	3870.69	7	0	Periph	1	2627.79
8445	110.518	5003.73	0	0	0	0	1202.07	6	0	3373.13	7	0	3715.46	7	0	Periph	1	2821.08
8446	424.574	3850.35	0	0	0	0	1408.65	6	0	3472.66	7	0	3734.18	7	0	Periph	1	14000
8447	348.002	3673.17	0	0	0	0	1627.46	7	0	3586.88	7	0	3769.42	7	0	Periph	1	1781.81
8448	260.065	3504.88	0	0	0	0	1854.18	7	0	3714.45	7	0	3820.74	7	0	Periph	1	14000
8449	175.27	3346.81	0	0	0	0	2086.22	7	0	3854.03	7	0	3852.98	7	0	Periph	1	1733.62
8450	126.669	3200.49	0	0	1	0	2321.99	7	0	3707.61	7	0	3817.36	7	1	Periph	1	3588.83
8451	1001.9	3067.59	0	0	0	0	2310.1	7	0	3463.78	7	0	3797.89	7	0	Periph	1	597.95
8455	488.562	6305.49	0	0	0	0	565.623	4	0	2887.84	7	0	4111.07	7	0	Periph	1	667.654
8456	346.73	4977.41	0	0	0	0	484.004	3	0	2887.82	7	0	4051.59	7	0	Periph	1	2522.22
8457	204.527	4975.34	0	0	1	0	481.781	3	0	2897.59	7	0	4006.85	7	1	Periph	1	14000
8461	353.025	4203.8	0	0	0	0	1068.45	6	0	3141.9	7	0	3965.26	7	0	Periph	1	3462.08
8463	927.736	1062.34	0	0	0	0	4302.59	7	0	2755.06	7	0	1139.79	6	0	Periph	1	3967.34
8464	247.554	6249.61	0	0	0	0	376.216	3	0	2637.84	7	0	4352.53	7	0	Periph	1	3510.44
8467	988.51	854.561	0	0	0	0	296.338	3	0	2387.85	7	0	4111.87	7	0	Periph	1	14000
8470	108.033	4274.42	0	0	0	0	1953.66	7	0	3272.51	7	0	4512.42	7	0	Periph	1	0
8476	1668.02	1585.52	0	3	0	3	981.424	5	0	2913.79	7	3	4215.08	7	0	Periph	1	1609.83
8477	269.724	4210.42	0	0	0	0	1225.77	6	0	3028.46	7	0	4231.59	7	0	Periph	1	896.476
8478	244.459	4049.02	0	0	0	0	1472.02	6	0	3158.79	7	0	4262.72	7	0	Periph	1	2485.15
8479	255.563	3896.99	0	0	0	0	1719.36	7	0	3302.92	7	0	4308.17	7	0	Periph	1	14000
8480	280.653	3752.97	0	0	0	0	1967.36	7	0	3459.15	7	0	4346.2	7	0	Periph	1	1332.41
8481	154.54	3581.31	0	0	0	0	2464.58	7	0	3611	7	0	4297.44	7	0	Periph	1	780.718
8500	973.761	611.411	0	0	0	0	149.098	2	0	474.301	3	0	3065.82	7	0	Periph	1	2448.18
8553	313.38	4477.05	0	0	0	0	953.662	5	0	2689.56	7	0	4192.45	7	0	Periph	1	14000
8554	115.939	4084.34	1	0	0	1	1203.66	6	1	2813.38	7	0	4252.7	7	0	Periph	1	708.019
8555	233.743	3901.04	0	0	0	0	1453.66	6	0	2953.22	7	0	4326.58	7	0	Periph	1	1975.95
8556	330.071	3725.49	0	0	0	0	1703.66	7	0	3106.91	7	0	4413.4	7	0	Periph	1	14000
8625	392.369	6195.01	0	0	0	0	4546.38	7	0	3045.14	7	0	1593.88	7	0	Periph	1	0
8629	134.564	4120.24	0	0	0	0	953.836	5	0	2470.29	7	0	3948.54	7	0	Periph	1	3602.28
8630	121.221	3922.7	0	0	0	0	1203.8	6	0	2604.56	7	0	4012.46	7	0	Periph	1	820.289
8631	221.433	3731.46	0	0	0	0	1453.78	6	0	2755.02	7	0	4090.68	7	0	Periph	1	10254.8
8632	281.821	3547.53	0	0	0	0	1703.76	7	0	2919.16	7	0	4182.4	7	0	Periph	1	14000
8633	329.556	3372.12	0	0	1	0	1953.75	7	0	3094.82	7	0	4286.76	7	1	Periph	1	892.9
8695	642.547	6197.86	0	0	0	0	4803.83	7	0	3169.09	7	0	1842.05	7	0	Periph	1	14000
8696	736.169	6017.14	0	0	0	0	4554.24	7	0	3268.82	7	0	1843.63	7	0	Periph	1	8772.28
8697	345.885	5841.54	0	0	0	0	990.662	5	0	2257.42	7	0	3705.44	7	0	Periph	1	2557.42
8698	145.733	3770.71	0	0	0	0	1233.18	6	0	2403.6	7	0	3773.48	7	0	Periph	1	14000
8699	263.681	3571.34	0	0	0	0	1478.2	6	0	2565.87	7	0	3856.55	7	0	Periph	1	1850.4
8700	250.261	3378.71	0	0	0	0	1724.65	7	0	2741.37	7	0	3953.71	7	0	Periph	1	2335.05
8714	803.499	217.087	0	0	0	0	767.615	5	0	1853.01	7	0	3386.3	7	0	Periph	1	103.518
8763	2160.96	5844.56	0	0	0	0	4575.78	7	0	3496.06	7	0	2093.44	7	0	Periph	1	14000
8764	543.011	5663.6	0	0	0	0	596.966	4	0	1637.86	7	0	3365.34	7	0	Periph	1	14000
8765	132.134	3728.02	0	0	0	0	520.287	4	0	1637.82	7	0	3348.04	7	0	Periph	1	8943.2
8813	829.145	2496.71	0	0	0	0	9577.2	7	0	4802.23	7	0	5227.57	7	0	Periph	1	3665.51
8824	1978.81	5677.74	0	0	0	1	4610.79	7	0	3726.22	7	0	2343.3	7	0	Periph	1	14000
8825	275.795	5491.29	0	0	0	0	296.898	3	0	2137.85	7	0	3862.88	7	0	Periph	1	14000
8828	108.012	4270.07	0	0	0	0	2203.74	7	0	3280.13	7	0	4402.85	7	0	Periph	1	4150.68
8840	466.441	2102.68	0	0	1	0	4304.7	7	0	3384.11	7	0	1870.75	7	1	Periph	1	4207.24
8841	228.046	5671.52	0	0	1	0	399.698	3	0	1887.86	7	0	3614.03	7	1	Periph	1	2778.46
8842	143.179	3977.87	0	0	0	0	272.193	3	0	1887.82	7	0	3597.92	7	0	Periph	1	14000
8846	159.37	3975.81	0	0	0	0	1971.99	7	0	2927.71	7	0	4063.94	7	0	Periph	1	1685.45
8847	181.085	3018.79	0	0	0	0	2219.92	7	0	3122.96	7	0	4186.22	7	0	Periph	1	3032.47
8856	783.993	1853.24	0	1	0	1	4327.48	7	0	3604.09	7	1	2117.36	7	0	Periph	1	1492.35
8859	164.458	3824.63	0	0	0	0	1085.37	6	0	2052.93	7	0	3463.33	7	0	Periph	1	14000
8860	164.923	3629.6	0	0	0	0	1310.48	6	0	2212.67	7	0	3536.03	7	0	Periph	1	3153.17
8861	149.831	3422.01	0	0	0	0	2507.79	7	0	3190.27	7	0	4113.71	7	0	Periph	1	14000
8862	276.75	2503.24	0	0	0	0	971.188	5	0	2023.14	7	0	3253.46	7	0	Periph	1	1367.25
8863	110.637	24.7428	0	0	0	0	512.096	4	0	1590.55	7	0	2632.83	7	0	Periph	1	2094.5
8869	1122.15	1616.36	0	0	0	0	4364.48	7	0	3827.76	7	0	2364.69	7	0	Periph	1	8634.36
8870	251.54	5310.07	0	0	0	0	823.394	5	0	1387.87	7	0	3116.87	7	0	Periph	1	2723.07
8874	375.108	3529.53	0	0	0	0	1224.59	6	0	1859.6	7	0	3222.42	7	0	Periph	1	14000
8875	531.504	3500.67	0	0	0	0	1427.92	6	0	2034.58	7	0	3300.43	7	0	Periph	1	843.021
8876	330.402	3284.95	0	0	0	0	2571.11	7	0	3069.43	7	0	3913.05	7	0	Periph	1	1562.89
8877	497.493	2312.34	0	0	0	0	814.2	5	0	1926.23	7	0	2695.84	7	0	Periph	1	779.28
8878	953.77	0	0	0	0	0	1763.7	7	0	198.836	2	0	1401.84	6	0	Periph	1	474.414
8881	1011.63	1368.64	0	0	0	0	4415.35	7	0	4054.5	7	0	2612.52	7	0	Periph	1	695.952
8884	751.293	3246.14	0	0	1	0	2203.08	7	0	2510.43	7	0	3418.14	7	1	Periph	1	4252.23
8885	122.043	2520.95	0	0	0	0	2656.54	7	0	2964.8	7	0	3718.37	7	0	Periph	1	14000
8887	577.013	1651.66	0	0	0	0	1529.17	7	0	2471.94	7	0	3265.55	7	0	Periph	1	4381.59
8888	146.411	0	0	0	0	0	1146.12	6	0	2076.54	7	0	2802.38	7	0	Periph	1	14000
8890	443.747	1567.87	0	0	0	0	2090.28	7	0	522.006	4	0	1331.43	6	0	Periph	1	903.81
8899	194.33	6407.38	0	0	0	0	5689.49	7	0	3970.67	7	0	2920.78	7	0	Periph	1	536.327
8900	169.347	5980.36	0	0	0	0	5446.06	7	0	4004.15	7	0	2873.44	7	0	Periph	1	1485.31
8901	405.903	5771.24	0	0	0	0	5203.26	7	0	4052.8	7	0	2847.34	7	0	Periph	1	1324.39
8902	574.455	5565.5	0	0	0	0	4961.17	7	0	4116.09	7	0	2842.05	7	0	Periph	1	2053.39
8903	451.167	5363.52	0	0	0	0	4719.91	7	0	4193.36	7	0	2843.08	7	0	Periph	1	3429.98
8906	867.668	2977.79	0	0	0	0	2329.2	7	0	2407.46	7	0	3212.94	7	0	Periph	1	1318.52
8907	174.395	2384.51	0	0	0	0	2762.03	7	0	2878.13	7	0	3530.67	7	0	Periph	1	14000
8910	215.952	0	0	0	0	0	1283.18	6	0	1919.05	7	0	2710.41	7	0	Periph	1	331.316
8913	202.807	1214.34	0	0	0	0	1762.15	7	0	635.303	4	0	991.689	5	0	Periph	1	1747.66
8939	485.961	1069.39	0	0	0	0	1031.41	6	0	365.299	3	0	1423.25	6	0	Periph	1	844.988
8940	392.658	1315.73	0	0	0	0	1273.22	6	0	346.825	3	0	1390.29	6	0	Periph	1	988.844
8941	805.384	1562.07	0	0	0	0	1517.68	7	0	210.23	2	0	1388.97	6	0	Periph	1	1034.83
8958	407.324	748.677	0	0	0	0	983.563	5	0	1927.81	7	0	3064.74	7	0	Periph	1	1463.2
8959	767.61	820.716	0	0	0	0	734.339	4	0	2173.48	7	0	3225.96	7	0	Periph	1	4371.47
8967	2213.35	2398.63	0	0	0	0	9600.49	7	0	4984.84	7	0	5344.25	7	0	Periph	1	14000
8968	106.687	9682.77	0	0	0	0	9351.93	7	0	4820.86	7	0	5127.06	7	0	Periph	1	250.619
8969	406.654	9449.79	0	0	1	0	9103.46	7	0	4664.51	7	0	4912.99	7	1	Periph	1	1005.52
8974	161.468	6118.57	0	0	0	0	5393.33	7	0	3757.78	7	0	2626.43	7	0	Periph	1	14000
8975	422.833	5914.34	0	0	0	0	5148.04	7	0	3809.59	7	0	2597.85	7	0	Periph	1	1697.81
8976	818.905	5713.75	0	0	0	0	4903.23	7	0	3876.85	7	0	2592.05	7	0	Periph	1	9730.85
8979	378.828	3339.5	0	0	0	0	1576.57	7	0	1872.99	7	0	3067.11	7	0	Periph	1	14000
8980	366.243	3161.74	0	0	0	0	1774.8	7	0	2077.13	7	0	3168.75	7	0	Periph	1	12172.5
8981	143.58	2942.41	0	0	0	0	2889.04	7	0	3197.09	7	0	3883.96	7	0	Periph	1	4015.28
8990	418.677	0	0	1	0	1	933.205	5	0	1897.44	7	1	2575.96	7	0	Periph	1	14000
8999	596.098	1604.7	0	0	0	0	1821.69	7	0	397.282	3	0	1154.63	6	0	Periph	1	3267.84
9011	395.863	18.4085	0	0	0	0	1031.19	6	0	1992.14	7	0	3264.37	7	0	Periph	1	14000
9012	344.795	601.172	0	0	0	0	797.007	5	0	2230.73	7	0	3416.19	7	0	Periph	1	3824.16
9013	1608.03	759.317	0	0	0	0	576.263	4	0	2471.59	7	0	3579.04	7	0	Periph	1	1817.69
9021	2269.63	2566.13	0	2	0	2	9382.45	7	0	5015.27	7	2	5257.88	7	0	Periph	1	773.221
9022	215.839	9360.89	0	0	0	0	9134.8	7	0	4865.18	7	0	5049.35	7	0	Periph	1	477.933
9023	273.207	9126.55	0	0	0	0	8887.29	7	0	4723.56	7	0	4844.76	7	0	Periph	1	2113.81
9030	1309.99	3098.7	0	0	0	0	1586.77	7	0	1523.25	7	0	2745.48	7	0	Periph	1	14000
9031	439.327	3177.55	0	0	0	0	1748.48	7	0	1732.54	7	0	2836.64	7	0	Periph	1	3044.71
9032	392.861	3054.06	0	0	0	0	1929.12	7	0	1951.43	7	0	2946.24	7	0	Periph	1	8771.49
9033	206.37	2826.39	0	0	0	0	2123.87	7	0	2177.03	7	0	3072.32	7	0	Periph	1	2755.1
9034	150.725	2602.82	0	0	0	0	2986.33	7	0	3116.89	7	0	3704.66	7	0	Periph	1	14000
9064	1357.11	241.438	0	0	0	0	743.67	4	0	2546.74	7	0	3768.03	7	0	Periph	1	10494.5
9065	248.572	820.153	0	0	0	0	566.932	4	0	3020.93	7	0	4105.05	7	0	Periph	1	14000
9066	509.234	1292.73	1	0	0	1	567.241	4	1	3260.92	7	0	4285.52	7	0	Periph	1	4222.3
9070	612.863	2273.09	0	1	0	1	10160.4	7	0	5691.15	7	1	6027.16	7	0	Periph	1	323.075
9074	2014.12	2794.06	0	0	0	0	1673.36	7	0	1175.8	6	0	2432.74	7	0	Periph	1	1276.06
9075	1160.93	2859.49	0	0	0	0	1792.89	7	0	1392.44	7	0	2510.38	7	0	Periph	1	1133.02
9076	368.073	2944.3	0	0	0	0	1937.47	7	0	1618.73	7	0	2609.76	7	0	Periph	1	14000
9077	263.804	2963.61	0	0	2	0	2101.93	7	0	1851.12	7	0	2728.49	7	2	Periph	1	3860.77
9078	202.59	2728.4	0	0	0	0	3321.01	7	0	3300	7	0	3724.6	7	0	Periph	1	4151.52
9084	1246.27	3.63826	0	0	0	1	1450.69	6	0	1782.82	7	0	2639	7	0	Periph	1	14000
9110	272.094	262.721	0	0	0	0	546.693	4	0	2643.49	7	0	3963.78	7	0	Periph	1	9375.8
9111	280.342	752.658	0	0	0	0	542.692	4	0	2871.52	7	0	4120.17	7	0	Periph	1	861.8
9112	566.555	1000.99	0	0	0	0	573.031	4	0	3102.93	7	0	4285.44	7	0	Periph	1	1107.07
9117	481.03	2248.21	0	0	0	0	10447.1	7	0	6044.37	7	0	6370.59	7	0	Periph	1	14000
9118	364.133	10160.6	0	0	0	0	10200.8	7	0	5878.05	7	0	6159.15	7	0	Periph	1	14000
9119	385.299	9919.9	0	0	0	0	8972.3	7	0	5148.93	7	0	5154	7	0	Periph	1	1152
9120	178.618	8724.51	0	0	0	0	8727.34	7	0	5027.78	7	0	4966.33	7	0	Periph	1	3178.5
9126	2002.32	2550.78	0	1	0	2	1903.09	7	0	1061.18	6	1	2192.61	7	0	Periph	1	620.317
9127	490.088	2622.28	0	0	0	0	2825.37	7	0	2517.82	7	0	2997.58	7	0	Periph	1	14000
9160	930.224	245.986	0	0	0	0	292.692	3	0	2978.72	7	0	4314.42	7	0	Periph	1	14000
9161	1339.55	995.986	0	0	0	0	345.715	3	0	3202.39	7	0	4472.52	7	0	Periph	1	1015.65
9167	863.415	2495.99	1	0	0	1	9268.74	7	1	5491.52	7	0	5506.5	7	0	Periph	1	1537.5
9168	772.169	8889.73	0	0	0	0	9024.9	7	0	5366.45	7	0	5319.52	7	0	Periph	1	14000
9169	483.899	8649.85	0	0	0	0	8053.33	7	0	4961.54	7	0	4631.43	7	0	Periph	1	1602
9171	456.389	7460.41	0	0	0	0	7570.32	7	0	4824.51	7	0	4333.19	7	0	Periph	1	2876.52
9174	327.926	6294.48	0	0	0	0	6374.28	7	0	4699.54	7	0	3778.9	7	0	Periph	1	14000
9181	416.007	2387.69	0	0	2	1	2808.91	7	0	2242.01	7	0	2644.05	7	2	Periph	1	14000
9220	333.206	518.172	0	0	0	0	188.872	2	0	3317.75	7	0	4665.51	7	0	Periph	1	14000
9221	267.554	1254.98	0	0	0	0	436.079	3	0	3537.66	7	0	4825.06	7	0	Periph	1	14000
9222	543.392	1503.49	0	0	0	0	10407.7	7	0	5862.78	7	0	6243.07	7	0	Periph	1	860.412
9227	837.923	2725.57	0	0	1	0	2281.98	7	0	2087.59	7	0	2864.18	7	1	Periph	1	1506.26
9228	166.511	2496.08	0	0	0	0	2474.22	7	0	2326.89	7	0	3014.52	7	0	Periph	1	1456.17
9229	224.877	2267.51	0	0	0	0	2676.03	7	0	2568.23	7	0	3177.45	7	0	Periph	1	1850.49
9230	192.377	2043.97	0	0	0	0	2885.38	7	0	2811.09	7	0	3351.12	7	0	Periph	1	10951
9231	118.835	1827.3	0	0	0	0	3100.77	7	0	3055.09	7	0	3533.95	7	0	Periph	1	1851.22
9248	415.024	6171.32	0	0	0	0	6060.04	7	0	4452.38	7	0	3467.32	7	0	Periph	1	3651.97
9249	334.648	5947.92	0	0	0	0	5821.38	7	0	4468.3	7	0	3409.25	7	0	Periph	1	1238.8
9250	113.427	5726.72	0	0	0	0	5583.71	7	0	4498.08	7	0	3368.78	7	0	Periph	1	14000
9255	167.067	430.489	0	0	1	0	2204.29	7	0	781.417	5	0	1733.72	7	1	Periph	1	14000
9260	1171.67	947.348	0	0	0	0	300.045	3	0	2759.56	7	0	4165.34	7	0	Periph	1	6344.76
9262	663.606	6525.18	0	0	0	0	5667.84	7	0	4745.53	7	0	3616.94	7	0	Periph	1	1090
9263	146.091	5388.94	0	0	0	0	5434.96	7	0	4764.22	7	0	3596.24	7	0	Periph	1	1773.98
9264	140.957	5168	0	0	0	0	5203.66	7	0	4514.33	7	0	3592.05	7	0	Periph	1	2553.66
9274	869.336	2250.99	0	0	0	0	2403.95	7	0	512.228	4	0	1811.98	7	0	Periph	1	716.885
9279	627.618	845.08	1	0	0	1	0	1	0	3240.69	7	0	4718.71	7	0	Periph	1	2766.45
9280	934.381	1073.31	0	0	0	0	183.984	2	0	3447.41	7	0	4863.69	7	0	Periph	1	14000
9285	755.455	2527.83	0	0	0	0	4555.61	7	0	3514.02	7	0	4085.55	7	0	Periph	1	10395.7
9286	164.715	3834.28	0	0	0	0	4349.48	7	0	3264.16	7	0	3850.39	7	0	Periph	1	4202.3
9287	183.798	3622.05	0	0	0	0	4148.17	7	0	3014.32	7	0	3617.23	7	0	Periph	1	14000
9288	192.468	3414.94	0	0	0	0	3952.42	7	0	2764.51	7	0	3386.47	7	0	Periph	1	14000
9289	195.157	3213.93	0	0	0	0	3763.1	7	0	2514.73	7	0	3158.64	7	0	Periph	1	14000
9290	127.775	3020.25	0	0	0	0	2726.95	7	0	770.44	5	0	1743.21	7	0	Periph	1	879.567
9291	301.99	1939.37	0	0	0	0	2641.13	7	0	524.369	4	0	1596.12	7	0	Periph	1	3275.32
9295	577.966	1404.08	0	0	0	0	10662	7	0	6814.21	7	0	6947.56	7	0	Periph	1	2895.67
9296	137.52	9939.72	0	0	1	0	6423.44	7	0	5451.86	7	0	4439.19	7	1	Periph	1	854.514
9297	223.194	5562.29	0	0	0	0	4698.43	7	0	3530.85	7	0	4010.12	7	0	Periph	1	1660.38
9298	354.175	3712.08	0	0	0	0	3442.46	7	0	1799.06	7	0	2375.46	7	0	Periph	1	14000
9299	146.423	2308.12	0	0	0	0	3299.98	7	0	1555	7	0	2156.77	7	0	Periph	1	2362.84
9300	156.835	2149.41	0	0	0	0	3170.84	7	0	1313.16	7	0	1945.63	7	0	Periph	1	3349.56
9301	217.725	2004.4	0	0	0	0	3056.72	7	0	1075.07	6	0	1744.79	7	0	Periph	1	3804.54
9303	196.2	0	0	0	0	0	9569.05	7	0	5835.41	7	0	5859.13	7	0	Periph	1	1307.04
9304	108.673	9065.74	0	0	0	0	9326.36	7	0	5706.93	7	0	5672.75	7	0	Periph	1	2099.34
9305	441.54	8823.56	0	0	0	0	9084.07	7	0	5586.69	7	0	5491.43	7	0	Periph	1	14000
9306	533.058	8581.83	0	0	0	0	8119.59	7	0	5198.95	7	0	4827.9	7	0	Periph	1	8282.78
9307	302.947	7620.24	0	0	0	0	7879.85	7	0	5127.98	7	0	4680.74	7	0	Periph	1	342.55
9308	602.669	7381.43	0	0	0	0	7640.77	7	0	5068.35	7	0	4542.58	7	0	Periph	1	172.613
9309	842.658	7143.4	0	0	1	0	7402.41	7	0	5020.48	7	0	4414.27	7	1	Periph	1	14000
9310	580.93	6906.2	0	0	0	0	6928.16	7	0	4961.27	7	0	4190.73	7	0	Periph	1	4157.12
9311	264.429	6434.73	0	0	0	0	6692.44	7	0	4950.38	7	0	4097.3	7	0	Periph	1	8603.73
9312	776.444	6200.67	0	0	0	0	6457.79	7	0	4949.54	7	0	4017.29	7	0	Periph	1	856.443
9333	573.941	166.367	0	0	0	0	2056.29	7	0	1554.22	7	0	2560.48	7	0	Periph	1	4467.47
9367	1312.35	2281.33	0	0	0	0	7718.68	7	0	5312.76	7	0	4755.9	7	0	Periph	1	10605.5
9368	174.972	7069.72	0	0	0	0	7482.8	7	0	5267.11	7	0	4633.5	7	0	Periph	1	14000
9369	297.022	6829.97	0	0	0	0	7247.87	7	0	5233.02	7	0	4521.62	7	0	Periph	1	8388.59
9370	195.198	6590.98	0	0	0	0	7013.98	7	0	5210.71	7	0	4421.05	7	0	Periph	1	452.82
9371	680.254	6352.84	0	0	0	0	6781.25	7	0	5200.34	7	0	4332.6	7	0	Periph	1	3141.31
9372	476.814	6115.65	0	0	0	0	6549.78	7	0	5199.54	7	0	4257.01	7	0	Periph	1	14000
9434	1556.03	2338.15	2	0	0	3	60.4438	1	2	4655.6	7	0	5872.82	7	0	Periph	1	14000
9435	1529.95	2579.23	0	0	0	0	8509.21	7	0	5752.1	7	0	5378.19	7	0	Periph	1	3098.75
9436	166.257	7733.44	0	0	0	0	7570.6	7	0	5514.05	7	0	4855.7	7	0	Periph	1	14000
9437	243.476	6762.12	1	0	2	1	7338.48	7	1	5481.49	7	0	4749.06	7	2	Periph	1	14000
9438	805.163	6520.65	0	0	0	1	7107.57	7	0	5460.2	7	0	4653.41	7	0	Periph	1	14000
9439	579.754	6279.84	0	0	0	0	6878	7	0	5450.3	7	0	4569.46	7	0	Periph	1	14000
9440	410.866	6039.78	0	0	0	0	6649.91	7	0	5449.54	7	0	4497.85	7	0	Periph	1	6534.26
9441	222.421	5800.56	0	0	0	0	4498.84	7	0	3282.27	7	0	3770.26	7	0	Periph	1	14000
9442	193.301	3492.43	0	0	0	0	4304.52	7	0	3033.92	7	0	3531.81	7	0	Periph	1	14000
9443	217.181	3277.14	0	0	0	0	4116.21	7	0	2785.87	7	0	3295.07	7	0	Periph	1	2341.64
9444	246.263	3067.11	0	0	0	0	3934.79	7	0	2538.2	7	0	3060.45	7	0	Periph	1	871.358
9505	1409.1	2359.65	4	0	0	4	67.8322	1	4	4775.12	7	0	6052.15	7	0	Periph	1	1486.38
9506	1527.49	2573.57	2	1	0	3	30.7855	1	2	4993.43	7	1	6226.37	7	0	Periph	1	14000
9507	339.083	2786.12	0	0	0	0	10250.8	7	0	6736.45	7	0	6732.64	7	0	Periph	1	14000
9508	102.003	9405.37	0	0	0	0	10012.1	7	0	6606.57	7	0	6552.04	7	0	Periph	1	14000
9509	126.85	9158.53	0	0	0	0	7895.96	7	0	5803.01	7	0	5192.36	7	0	Periph	1	14000
9510	492.346	6947.06	0	0	0	0	7665.54	7	0	5761.25	7	0	5080.49	7	0	Periph	1	14000
9511	578.296	6702.92	3	0	0	3	7436.39	7	3	5730.1	7	0	4978.66	7	0	Periph	1	14000
9514	530.752	5973.42	0	0	0	0	6757.8	7	0	5699.54	7	0	4739.64	7	0	Periph	1	2604.98
9515	214.155	5731.44	0	0	0	0	4656.84	7	0	3319.17	7	0	3705.29	7	0	Periph	1	1757.24
9518	1885.87	2934.28	0	0	2	0	4114.51	7	0	2585.74	7	0	2980.05	7	2	Periph	1	1259.54
9519	453.775	2720.77	0	0	0	0	3792.47	7	0	2103.29	7	0	2504.66	7	0	Periph	1	14000
9520	145.158	2315.75	0	0	0	0	3646.53	7	0	1865.53	7	0	2270.94	7	0	Periph	1	2090.81
9581	1166.05	3966.36	0	0	0	0	1712.73	7	0	6679.4	7	0	7714	7	0	Periph	1	4416.99
9582	695.429	4194.63	0	0	0	0	2455.66	7	0	7374.76	7	0	8324.56	7	0	Periph	1	14000
9583	266.235	4887.56	0	0	0	0	8223.65	7	0	6098.79	7	0	5531.13	7	0	Periph	1	14000
9584	147.9	7144.71	0	0	1	0	7994.86	7	0	6048.74	7	0	5414.72	7	1	Periph	1	11030.3
9585	635.858	6898.51	0	0	0	0	7767.38	7	0	6008.68	7	0	5307.53	7	0	Periph	1	8251.4
9589	458.311	5916.89	0	0	0	0	4822.63	7	0	3374.24	7	0	3656.3	7	0	Periph	1	577.685
9592	1682.8	2817.42	0	0	0	0	4301.25	7	0	2656.06	7	0	2918.91	7	0	Periph	1	14000
9593	1199.02	2594.3	0	0	0	0	4143.08	7	0	2420.96	7	0	2674.67	7	0	Periph	1	327.499
9594	278.444	2376.54	0	0	0	0	3856	7	0	1961.84	7	0	2190.09	7	0	Periph	1	2016.44
9611	134.22	0	0	0	1	0	2618.01	7	0	1901.17	7	0	2939.42	7	1	Periph	1	946.008
9655	2598.16	3865.77	0	0	0	0	1770.97	7	0	6781.71	7	0	7867.29	7	0	Periph	1	14000
9656	1497.74	4097.77	0	0	0	0	2010.87	7	0	7008.86	7	0	8064.33	7	0	Periph	1	757.636
9657	435.699	4331.78	0	0	0	0	2252.97	7	0	7237.52	7	0	8264.24	7	0	Periph	1	8334.72
9658	128.743	4567.48	0	0	0	0	8326.17	7	0	6342.91	7	0	5751.26	7	0	Periph	1	14000
9659	129.178	7106.31	0	0	0	0	8100.27	7	0	6294.8	7	0	5639.39	7	0	Periph	1	7978.96
9660	306.686	6858.73	0	0	0	0	7875.83	7	0	6256.32	7	0	5536.55	7	0	Periph	1	14000
9661	528.386	6611.34	0	0	0	0	7652.98	7	0	6227.64	7	0	5443.26	7	0	Periph	1	14000
9664	198.793	5870.47	0	0	0	0	5748.66	7	0	4404.95	7	0	4620.34	7	0	Periph	1	2035.76
9665	145.017	4154.56	0	0	0	0	5553.05	7	0	4163.52	7	0	4371.09	7	0	Periph	1	1700.74
9666	163.569	3911.89	0	0	0	0	5361.97	7	0	3923.18	7	0	4121.92	7	0	Periph	1	14000
9667	282.059	3670.21	0	0	0	0	5175.91	7	0	3684.11	7	0	3872.86	7	0	Periph	1	2991.8
9668	802.665	3429.72	0	0	0	0	4995.44	7	0	3446.6	7	0	3623.93	7	0	Periph	1	2841.47
9669	1448.54	3190.7	0	0	0	0	4821.17	7	0	3210.99	7	0	3375.16	7	0	Periph	1	1045.49
9670	1134.83	2953.49	0	0	0	0	4653.82	7	0	2977.73	7	0	3126.58	7	0	Periph	1	14000
9672	1999.27	2486.61	0	0	0	0	4343.01	7	0	2520.84	7	0	2630.24	7	0	Periph	1	729.73
9725	2858.05	3776.95	0	0	0	0	1861.24	7	0	6891.57	7	0	8025.44	7	0	Periph	1	14000
9729	2032.2	3367.62	0	0	0	1	5174.55	7	0	3535.21	7	0	3608.63	7	0	Periph	1	527.384
9730	1034.17	3123.84	0	0	0	0	5006.53	7	0	3305.91	7	0	3358.73	7	0	Periph	1	1288.5
9731	369.815	2881.14	0	0	0	0	4845.58	7	0	3079.85	7	0	3108.84	7	0	Periph	1	14000
9732	126.213	2639.79	0	0	0	0	4412.78	7	0	2429.94	7	0	2359.31	7	0	Periph	1	14000
9785	589.108	2519.65	0	0	0	0	1120.59	6	0	5695.77	7	0	7295.56	7	0	Periph	1	2737.03
9786	1105.72	2751.59	0	0	0	0	1240.16	6	0	5945.77	7	0	7465.88	7	0	Periph	1	4046.73
9787	406.661	2986.44	0	0	0	0	1394.73	6	0	6195.77	7	0	7640.59	7	0	Periph	1	8852.37
9788	217.322	3223.57	0	0	0	0	1574.03	7	0	6445.77	7	0	7819.39	7	0	Periph	1	7882.64
9791	2104.6	3939.43	0	0	0	0	2196.45	7	0	7195.77	7	0	8377.67	7	0	Periph	1	3152.44
9792	838.602	4154.4	0	0	0	0	3115.05	7	0	8126.11	7	0	9164.73	7	0	Periph	1	14000
9797	1783.82	3323.2	0	0	0	0	5359.35	7	0	3638.86	7	0	3607.35	7	0	Periph	1	14000
9798	444.796	3075.91	0	0	0	0	5197.3	7	0	3416.53	7	0	3357.35	7	0	Periph	1	3670.21
9799	152.373	2829.09	0	0	0	0	4895.47	7	0	2985.03	7	0	2857.35	7	0	Periph	1	1226.8
9800	168.025	2337.49	0	0	0	0	4757.09	7	0	2777.92	7	0	2607.35	7	0	Periph	1	14000
9801	269.599	2093.19	0	0	0	0	4628.09	7	0	2578.41	7	0	2357.35	7	0	Periph	1	14000
9805	143.569	406.467	2	0	0	2	4018.22	7	2	1629.62	7	0	0	1	0	Periph	1	7834.6
9820	263.961	149.716	2	0	0	3	4203.92	7	2	2976	7	0	4601.7	7	0	Periph	1	2588.26
9821	590.908	0	0	0	0	0	3959.48	7	0	2767.29	7	0	4368.4	7	0	Periph	1	14000
9822	581.616	0	0	0	0	0	3715.78	7	0	2565.97	7	0	4137.05	7	0	Periph	1	3460.16
9823	428.627	5.69321	0	0	0	0	3231.28	7	0	2193.59	7	0	3681.67	7	0	Periph	1	8769.05
9859	1651.73	2433.08	0	0	0	0	1354.11	6	0	5701.76	7	0	7482.56	7	0	Periph	1	14000
9862	2442.18	3153.32	0	0	0	0	1747.99	7	0	6451.06	7	0	7994.14	7	0	Periph	1	14000
9863	961.357	3382.93	0	0	0	0	1926.85	7	0	6700.86	7	0	8172.85	7	0	Periph	1	14000
9864	414.603	3596.42	0	0	0	0	2120.14	7	0	6950.68	7	0	8355.22	7	0	Periph	1	8216.35
9865	761.893	3814.34	0	0	0	0	2324.28	7	0	7200.51	7	0	8541.01	7	0	Periph	1	14000
9866	288.853	4035.99	0	0	0	0	2536.65	7	0	7450.35	7	0	8730.01	7	0	Periph	1	2278.88
9867	552.901	4260.78	0	0	0	0	3437.1	7	0	8449.81	7	0	9514.2	7	0	Periph	1	14000
9873	1362.75	3293.73	0	0	0	0	5549.25	7	0	3756.31	7	0	3610.62	7	0	Periph	1	14000
9874	216.06	3045.26	0	0	0	0	4970.06	7	0	2930.09	7	0	2611.87	7	0	Periph	1	14000
9888	221.461	0	0	0	0	0	4261.85	7	0	2851.21	7	0	4645.2	7	0	Periph	1	14000
9891	1056.84	204.069	1	1	0	2	3542.89	7	1	2215.48	7	1	4017.52	7	0	Periph	1	14000
9893	3198.46	328.057	0	1	0	1	2611.58	7	0	1537.41	7	1	3165.36	7	0	Periph	1	14000
9894	190.07	734.39	0	0	0	0	2387.45	7	0	1428.27	7	0	2966.77	7	0	Periph	1	14000
9895	790.441	902.466	0	0	0	0	2168.98	7	0	1356.94	7	0	2776.51	7	0	Periph	1	7092.89
9925	2346.82	2364.61	0	0	0	0	1592.64	7	0	5718.68	7	0	7673.15	7	0	Periph	1	14000
9926	1079.54	2607.98	0	0	0	0	1678.93	7	0	5967.72	7	0	7835.26	7	0	Periph	1	2027.74
9927	1411.83	2827.43	0	0	0	0	1938.65	7	0	6466.02	7	0	8172.81	7	0	Periph	1	1216.76
9928	1276.3	3255.67	0	0	0	0	2101.34	7	0	6715.27	7	0	8347.69	7	0	Periph	1	14000
9929	1219.72	3476.98	0	0	0	0	2279.89	7	0	6964.57	7	0	8526.33	7	0	Periph	1	14000
9930	772.066	3701.94	0	0	1	0	2470.87	7	0	7213.92	7	0	8708.47	7	1	Periph	1	7879.48
9932	1822.95	4160.45	0	0	0	0	2880.06	7	0	7712.74	7	0	9082.45	7	0	Periph	1	716.771
9938	1853.97	3267.26	0	0	0	0	5743.76	7	0	3886.32	7	0	3629.86	7	0	Periph	1	14000
9939	534.738	3017.92	0	0	1	0	5449.26	7	0	3477.24	7	0	3133.46	7	1	Periph	1	7695.66
9940	134.554	2519.62	0	0	0	0	5186.34	7	0	3095	7	0	2638.41	7	0	Periph	1	14000
9948	1143.44	61.8107	3	0	0	4	4096.75	7	3	2515.66	7	0	4576.46	7	0	Periph	1	7033.62
9984	1913.6	3603.4	0	0	0	0	2633.07	7	0	7235.94	7	0	8879.8	7	0	Periph	1	14000
9985	1047.03	3837.25	0	0	0	0	5658.28	7	0	3634.53	7	0	3175.36	7	0	Periph	1	14000
10025	191.864	2584.5	0	0	0	0	2237.6	7	0	6277.79	7	0	8377.5	7	0	Periph	1	7385.42
10026	1261.87	2814.19	0	0	0	0	2353.54	7	0	6524.65	7	0	8540.89	7	0	Periph	1	14000
10028	1836.17	3281.87	0	0	0	0	5870.49	7	0	3801.76	7	0	3236.08	7	0	Periph	1	14000
10029	193.94	2509.44	0	0	0	0	5744.74	7	0	3624.2	7	0	2996.84	7	0	Periph	1	7314.35
10030	819.752	2259.45	0	0	0	0	5627.29	7	0	3455.6	7	0	2759.51	7	0	Periph	1	1551.09
10045	585.22	1061.64	0	0	0	0	3207.36	7	0	1175.09	6	0	3469.56	7	0	Periph	1	14000
10046	221.269	1186.73	0	0	0	0	3006.94	7	0	965.482	5	0	3221.85	7	0	Periph	1	7229.22
10075	248.924	2257.17	0	0	0	0	6085.58	7	0	3977.69	7	0	3314.6	7	0	Periph	1	999.693
10076	362.19	2524.1	0	0	0	0	5964.36	7	0	3808.33	7	0	3081.46	7	0	Periph	1	1886.2
10077	706.041	2275.72	0	0	0	0	5851.32	7	0	3648.26	7	0	2851.18	7	0	Periph	1	14000
10078	269.08	2027.74	0	0	0	0	5746.94	7	0	3498.74	7	0	2624.51	7	0	Periph	1	14000
10081	1288.16	1045.49	1	0	0	1	5425.37	7	1	3035.9	7	0	1781.4	7	0	Periph	1	14000
10092	1807.55	1012.1	2	0	0	2	3970.38	7	2	1802.69	7	0	4194.86	7	0	Periph	1	14000
10093	206.861	1153.78	0	0	0	0	3556.41	7	0	1314.29	7	0	3695.52	7	0	Periph	1	1226.33
10112	261.535	0	0	0	0	0	3056.54	7	0	2091.65	7	0	3815.35	7	0	Periph	1	14000
10129	4453.92	5093.35	0	0	0	0	5885.43	7	0	3576.47	7	0	2532.04	7	0	Periph	1	14000
10130	409.805	1597.24	0	0	0	0	5730.79	7	0	3358.41	7	0	2133.98	7	0	Periph	1	1431.7
10131	720.873	1136.59	0	0	0	0	5668.44	7	0	3272.66	7	0	1952.62	7	0	Periph	1	14000
10135	788.328	481.943	0	0	0	0	5526.17	7	0	3112.21	7	0	1448.46	6	0	Periph	1	1862.38
10136	479.632	259.182	0	0	0	0	5518.41	7	0	3112.18	7	0	1407.78	6	0	Periph	1	1583.79
10159	2632.34	983.59	0	0	0	0	544.655	4	0	1936.45	7	0	1310	6	0	Periph	1	14000
10167	936.845	76.0807	0	0	0	0	4849.93	7	0	3565.18	7	0	3949.1	7	0	Periph	1	14000
10168	374.86	3603.1	0	0	0	0	3948.86	7	0	2343.6	7	0	2741.26	7	0	Periph	1	3836.26
10169	309.094	2513.99	0	0	0	0	3512.33	7	0	1631.44	7	0	2041.07	7	0	Periph	1	2042.38
10170	256.11	1955.2	0	0	0	0	3391.28	7	0	1402.85	7	0	1816.54	7	0	Periph	1	3503.54
10181	551.747	64.9118	0	0	0	0	4333.45	7	0	2732.86	7	0	4660.17	7	0	Periph	1	14000
10188	1166.45	3509.34	0	0	0	0	6094.92	7	0	4232.69	7	0	3912.34	7	0	Periph	1	14000
10192	2892.45	1139.7	0	0	0	0	7116.75	7	0	5431.6	7	0	5186.68	7	0	Periph	1	14000
10193	194.919	4509.39	0	0	0	0	6292.43	7	0	4377.13	7	0	3961.79	7	0	Periph	1	14000
10194	164.117	3259.42	0	0	0	0	6144.84	7	0	4179.19	7	0	3718.82	7	0	Periph	1	14000
10199	2651.73	1185.08	0	0	0	0	7649.58	7	0	5990.25	7	0	5724.8	7	0	Periph	1	14000
10200	190.914	5016.75	0	0	0	0	7470.3	7	0	5771.87	7	0	5480.16	7	0	Periph	1	14000
10216	458.889	122.769	0	0	0	0	3289.48	7	0	2445.13	7	0	4060	7	0	Periph	1	14000
10217	288.579	393.396	0	0	0	0	3466.8	7	0	2624.69	7	0	4310	7	0	Periph	1	14000
10350	345.169	2388.86	0	0	0	0	3904.35	7	0	879.491	5	0	3236.74	7	0	Periph	1	14000
10353	1577.2	2746.66	0	0	0	0	2990.9	7	0	420.674	3	0	2257.54	7	0	Periph	1	14000
10354	1204.86	2880.6	0	0	0	0	2743.58	7	0	478.318	3	0	2015.93	7	0	Periph	1	14000
10375	2301.01	0	0	1	0	1	3811.47	7	0	3336.05	7	1	4592.82	7	0	Periph	1	14000
10391	2146	2779.84	0	0	0	0	3812.97	7	0	7151.3	7	0	9076.56	7	0	Periph	1	14000
10392	1114.87	3029.84	0	0	1	0	3914.21	7	0	7385.89	7	0	9326.12	7	1	Periph	1	14000
10407	1431.67	2857.4	0	0	0	0	3280.29	7	0	671.047	4	0	2567.2	7	0	Periph	1	14000
10408	592.591	2965.37	0	0	0	0	3035.96	7	0	670.674	4	0	2330.88	7	0	Periph	1	14000
10409	993.971	3089.83	0	0	0	0	2792.63	7	0	708.255	4	0	2097.74	7	0	Periph	1	14000
10449	1977.01	4280.96	0	0	0	0	6056.34	7	0	1278.4	7	0	4711.14	7	0	Periph	1	14000
10450	192.303	2323.24	0	0	0	0	5857.37	7	0	1047.74	6	0	4919.72	7	0	Periph	1	14000
10451	866.816	2311.81	0	0	0	0	5662.45	7	0	828.363	5	0	5132	7	0	Periph	1	14000
10452	369.927	2311.9	0	0	0	0	5106.57	7	0	445.869	3	0	4562.02	7	0	Periph	1	14000
10453	248.61	2430.73	0	0	0	0	4932.71	7	0	448.876	3	0	4319.09	7	0	Periph	1	14000
10460	2597.1	3088.52	0	2	0	2	3340.19	7	0	920.946	5	2	2655.57	7	0	Periph	1	14000
10461	1357.97	3188.67	0	0	0	0	3100.58	7	0	920.674	5	0	2427.87	7	0	Periph	1	14000
10462	366.805	3304.74	0	0	1	0	2862.75	7	0	948.4	5	0	2205	7	1	Periph	1	14000
10498	1634.85	4044.83	0	0	0	0	6607.61	7	0	1709.39	7	0	4465.59	7	0	Periph	1	14000
10499	818.077	2656.23	0	0	0	0	6406.25	7	0	1461.32	7	0	4658.36	7	0	Periph	1	14000
10500	1129.26	2605.05	0	0	0	0	6208.44	7	0	1214.04	6	0	4856.35	7	0	Periph	1	14000
10501	379.783	2572.13	0	0	0	0	5824.84	7	0	725.087	4	0	5265.62	7	0	Periph	1	14000
10502	125.635	2561.89	0	0	0	0	5460.12	7	0	278.604	3	0	4866.32	7	0	Periph	1	14000
10503	125.31	2614.02	2	0	0	2	5097.19	7	2	202.621	2	0	4386.46	7	0	Periph	1	14000
10509	1074.83	3245.69	0	0	0	0	3653.31	7	0	1201.94	6	0	2986.82	7	0	Periph	1	14000
10522	6022.54	422.456	0	1	0	1	4686.38	7	0	4394.9	7	1	5466.36	7	0	Periph	1	14000
10535	2058.96	3826.84	0	0	0	0	7160.09	7	0	2198.13	7	0	4279.39	7	0	Periph	1	14000
10536	139.138	2880.48	0	0	0	0	6756.55	7	0	1698.13	7	0	4632.04	7	0	Periph	1	14000
10537	1169.46	2898.98	1	0	0	1	6559.77	7	1	1448.13	7	0	4818.16	7	0	Periph	1	14000
10538	1173.61	2852.1	0	0	0	0	6366.72	7	0	1198.13	6	0	5009.84	7	0	Periph	1	14000
10539	816.83	2821.22	0	0	0	0	6177.76	7	0	948.13	5	0	5206.47	7	0	Periph	1	14000
10540	348.107	2811.81	0	0	0	0	5993.27	7	0	698.13	4	0	5407.51	7	0	Periph	1	14000
10541	314.012	2811.88	2	0	0	2	5401.03	7	2	0	1	0	4702.14	7	0	Periph	1	14000
10542	352.525	2915.29	0	2	0	2	5160.22	7	0	51.8695	1	2	4466.83	7	0	Periph	1	14000
10547	1808.81	3369.81	0	0	1	0	3973.23	7	0	1301.87	7	0	3322.66	7	1	Periph	1	14000
10557	2375.7	148.995	0	0	0	0	4280.21	7	0	4279.33	7	0	5052.98	7	0	Periph	1	14000
10568	1998.91	3873.78	0	0	0	0	7713.51	7	0	2698.67	7	0	4160.51	7	0	Periph	1	14000
10569	182.452	2581.96	0	0	0	0	7306.32	7	0	2198.8	7	0	4466.82	7	0	Periph	1	14000
10570	419.664	2999.72	0	0	0	0	6911.33	7	0	1698.99	7	0	4805.74	7	0	Periph	1	14000
10571	1605.3	3142.86	0	0	1	0	6719.08	7	0	1449.14	7	0	4985.38	7	1	Periph	1	14000
10572	514.98	3099.21	0	0	0	0	6530.74	7	0	1199.35	6	0	5170.86	7	0	Periph	1	14000
10573	416.327	3070.45	0	0	0	0	6346.66	7	0	949.674	5	0	5361.59	7	0	Periph	1	14000
10574	186.322	3061.81	0	0	0	0	5710.6	7	0	205.392	2	0	5022.86	7	0	Periph	1	14000
10575	153.936	3105.62	0	0	0	0	5471.99	7	0	54.1309	1	0	4790.26	7	0	Periph	1	14000
10576	1148.76	3157.11	6	0	0	6	5234.45	7	6	74.9706	1	0	4559.51	7	0	Periph	1	14000
10581	1485.4	3586	0	0	0	0	4069.16	7	0	1302.99	7	0	3446.25	7	0	Periph	1	14000
10597	2082.12	3696.65	0	0	0	0	8061.27	7	0	2963.78	7	0	4235.61	7	0	Periph	1	14000
10598	146.247	2552.3	0	0	0	1	7656.25	7	0	2466.95	7	0	4509.22	7	0	Periph	1	14000
10599	315.89	2931.9	2	0	0	2	7071.56	7	2	1725.15	7	0	4985.93	7	0	Periph	1	14000
10600	1109.56	3387.64	0	0	0	0	6500.95	7	0	995.714	5	0	5523.68	7	0	Periph	1	14000
10601	168.776	3311.81	0	0	0	0	5788.57	7	0	362.976	3	0	5117.68	7	0	Periph	1	14000
10602	168.749	3352.36	0	0	0	0	5553.31	7	0	304.131	3	0	4889.6	7	0	Periph	1	14000
10603	993.114	3400.11	0	0	0	0	5319.4	7	0	308.522	3	0	4663.76	7	0	Periph	1	14000
10604	574.372	3461.1	0	0	0	0	5087.01	7	0	428.51	3	0	4440.51	7	0	Periph	1	14000
10622	1808.09	4073.96	0	0	0	0	4516.85	7	0	4426.97	7	0	5291.51	7	0	Periph	1	14000
10623	1507.54	78.7638	0	0	0	0	4754.86	7	0	4583.5	7	0	5531.06	7	0	Periph	1	14000
2021	1228.86	2761.31	1	0	0	1	2952.1	7	1	3626.62	7	0	2656.96	7	0	Riche	2	14000
2122	740.759	2876.38	0	0	0	0	2641.12	7	0	3423.8	7	0	2974.94	7	0	Riche	2	3436.88
2123	1158.85	2647.43	0	0	0	0	2883.52	7	0	3379.02	7	0	2742.35	7	0	Riche	2	14000
2214	573.846	2478.61	0	0	0	0	1370.98	6	0	3220.63	7	0	2777.77	7	0	Riche	2	2164.49
2215	1362.9	2655.18	0	0	0	0	2096.9	7	0	3331.24	7	0	3485.45	7	0	Riche	2	14000
2216	1282.81	3009.77	0	0	0	0	2342.25	7	0	3246.92	7	0	3300.17	7	0	Riche	2	756.769
2217	835.315	2778.96	0	0	0	0	2588.49	7	0	3180.07	7	0	3071.85	7	0	Riche	2	2218.97
2218	854.29	2548.73	0	0	0	0	2638.91	7	0	3131.81	7	0	2847.19	7	0	Riche	2	3501.01
2219	1181.7	2318.49	0	0	0	0	2649.63	7	0	3102.99	7	0	2627.11	7	0	Riche	2	14000
2305	321.223	2246.31	2	0	0	3	580.444	4	2	2959.46	7	0	1989.06	7	0	Riche	2	4288.66
2307	1697.72	2516.34	0	0	0	0	1067.8	6	0	2955.19	7	0	2456.87	7	0	Riche	2	14000
2311	2739.55	2688.36	0	0	0	0	2388.94	7	0	2937.39	7	0	3185.48	7	0	Riche	2	2457.77
2400	456.925	2145.08	0	0	0	0	53.284	1	0	2787.36	7	0	1431.48	6	0	Riche	2	215.213
2401	1220.4	2261.99	2	0	0	2	303.284	3	2	2737.53	7	0	1666.31	7	0	Riche	2	0
2402	1542.29	2399.35	2	0	0	2	553.284	4	2	2709.94	7	0	1905	7	0	Riche	2	2738.33
2415	675.761	539.769	0	0	0	0	2920.19	7	0	2886.45	7	0	1525.22	7	0	Riche	2	1908.56
2509	790.532	644.802	0	2	0	2	2566.91	7	0	2554.73	7	2	1878.73	7	0	Riche	2	498.318
2510	578.039	414.566	0	0	0	0	2742.37	7	0	2664.02	7	0	1713.94	7	0	Riche	2	2193.98
2511	584.761	188.23	0	0	0	0	2928.67	7	0	2791.48	7	0	1571.79	7	0	Riche	2	14000
2512	816.633	102.358	0	0	0	0	3123.89	7	0	2934.75	7	0	1458.93	6	0	Riche	2	1604.7
2588	2255.01	1849.87	1	0	0	1	444.18	3	1	2244.96	7	0	1580.17	7	0	Riche	2	2496.08
2589	1581.44	2015.51	1	0	0	1	641.434	4	1	2211.23	7	0	1830.13	7	0	Riche	2	2519.99
2597	449.735	802.956	0	0	0	0	2213.71	7	0	2229.74	7	0	2232.25	7	0	Riche	2	357.029
2598	684.978	556.941	0	0	0	0	2388.95	7	0	2327.46	7	0	2065.4	7	0	Riche	2	279.681
2599	383.542	317.188	0	0	0	0	2576.55	7	0	2446.93	7	0	1916.73	7	0	Riche	2	3032.84
2600	809.551	86.9065	0	0	0	0	2774.02	7	0	2585.11	7	0	1769.6	7	0	Riche	2	14000
2684	187.177	734.953	0	0	0	0	2035.57	7	0	1996.79	7	0	2234.31	7	0	Riche	2	2784.12
2685	677.491	508.577	0	0	0	0	2224.88	7	0	2105.36	7	0	2014.43	7	0	Riche	2	2207.62
2686	266.15	270.442	0	0	0	1	2425.21	7	0	2236.71	7	0	1802.41	7	0	Riche	2	3651.27
2687	323.403	23.4499	0	0	0	0	2634.05	7	0	2387.1	7	0	1601.39	7	0	Riche	2	3412.41
2765	1908.62	1906.03	0	0	0	0	1151.13	6	0	1704.25	7	0	2091.53	7	0	Riche	2	1071.45
2767	426.438	2825.85	1	0	0	1	1248.66	6	1	2014.66	7	0	2571.25	7	0	Riche	2	876.809
2773	727.92	645.665	2	0	0	2	1873.92	7	2	1768.5	7	0	2133.1	7	0	Riche	2	14000
2774	550.318	406.85	0	0	0	0	2078.02	7	0	1890.23	7	0	1901.54	7	0	Riche	2	3732.6
2775	264.075	176.933	0	0	0	0	2291.22	7	0	2035.51	7	0	1675.3	7	0	Riche	2	4188.61
2776	135.651	0	1	0	0	1	2687.09	7	1	2569.9	7	0	1062.52	6	0	Riche	2	906.236
2779	253.726	414.26	1	0	0	1	2302.16	7	1	3192.25	7	0	759.08	5	0	Riche	2	2467.38
2883	2100.17	346.4	0	0	0	0	1952.23	7	0	1684.75	7	0	1816.27	7	0	Riche	2	14000
2884	213.166	127.282	0	0	0	0	2177.78	7	0	1846.28	7	0	1577.85	7	0	Riche	2	3153.07
2885	256.862	0	0	0	0	0	2494.92	7	0	2422.77	7	0	901.055	5	0	Riche	2	368.212
2886	816.156	0	0	0	1	1	2336.55	7	0	2634.42	7	0	708.992	4	1	Riche	2	384.847
2887	591.267	217.063	1	0	1	2	2195.29	7	1	2852.29	7	0	564.302	4	1	Riche	2	1620.88
2888	326.598	464.239	0	0	0	0	2074.63	7	0	3075.05	7	0	509.08	4	0	Riche	2	4150.69
3001	1028.3	0	0	0	0	0	2483	7	0	2077.23	7	0	1026.69	6	0	Riche	2	695.531
3002	173.112	0	1	0	2	3	2313.83	7	1	2293.53	7	0	787.313	5	2	Riche	2	3535.9
3003	784.776	35.0705	1	0	1	2	2142.11	7	1	2516.07	7	0	557.341	4	1	Riche	2	14000
3004	840.135	271.446	0	0	0	0	1987.07	7	0	2743.35	7	0	355.524	3	0	Riche	2	477.302
3005	175.198	508.052	1	1	0	2	1852.91	7	1	2974.28	7	1	259.08	3	0	Riche	2	2972.01
3112	2178.84	0	0	0	0	0	2234.48	7	0	1957.12	7	0	993.505	5	0	Riche	2	833.733
3113	741.628	0	0	0	0	0	2146.62	7	0	2185.34	7	0	743.519	4	0	Riche	2	1410.59
3114	443.074	93.6404	0	0	0	0	1960.3	7	0	2417.86	7	0	493.547	3	0	Riche	2	4247.47
3115	751.088	335.266	0	0	0	0	1789.58	7	0	2653.57	7	0	243.633	2	0	Riche	2	0
3116	382.83	583.395	0	0	0	0	1639.34	7	0	2891.67	7	0	9.0799	1	0	Riche	2	122.778
3117	374.058	825.576	2	0	2	4	1515.67	7	2	3131.63	7	0	11.1877	1	2	Riche	2	725.718
3210	470.61	13.4825	1	0	1	2	1996.78	7	1	2101.46	7	0	743.464	4	1	Riche	2	609.413
3211	303.933	229.361	0	0	1	1	1794.98	7	0	2342.32	7	0	493.464	3	1	Riche	2	20.2714
3212	1237.46	444.146	0	0	0	0	1606.79	7	0	2584.93	7	0	243.464	2	0	Riche	2	2616.53
3213	557.735	652.61	1	0	0	1	1437.57	7	1	2828.82	7	0	0	1	0	Riche	2	1300.85
3214	493.964	882.913	1	1	1	3	1294.77	6	1	3073.69	7	1	6.5361	1	1	Riche	2	2190.72
3304	860.701	96.2933	1	0	0	1	1792.55	7	1	2044.88	7	0	781.525	5	0	Riche	2	4257.5
3305	503.492	343.279	0	0	1	1	1651.1	7	0	2291.71	7	0	549.135	4	1	Riche	2	642.88
3306	1190.97	558.849	0	0	0	0	1444.28	6	0	2539.15	7	0	342.516	3	0	Riche	2	1844.5
3307	1022.26	788.353	1	0	0	1	1253.3	6	1	2787.05	7	0	240.92	2	0	Riche	2	4364.76
3308	425.555	994.684	0	1	0	1	1086.55	6	0	3035.29	7	1	241.009	2	0	Riche	2	880.915
3365	566.176	601.1	0	0	0	0	3291.59	7	0	1911.43	7	0	2104.87	7	0	Riche	2	1238.33
3371	1849.08	196.008	0	0	0	0	2877.89	7	0	445.018	3	0	1447.14	6	0	Riche	2	441.226
3395	1308.98	122.56	0	0	0	0	1554.29	7	0	2017.92	7	0	890.922	5	0	Riche	2	2626.08
3396	950.562	369.963	0	1	1	2	1534.7	7	0	2267.67	7	1	696.067	4	1	Riche	2	14000
3397	1286.37	617.367	1	0	0	1	1309.62	6	1	2517.48	7	0	547.976	4	0	Riche	2	2443.18
3454	1222.11	953.852	0	0	0	0	3541.64	7	0	2151.84	7	0	2229.25	7	0	Riche	2	174.769
3455	1056.07	785.85	0	0	0	0	3541.59	7	0	1901.84	7	0	2157.94	7	0	Riche	2	2572.67
3458	1286.09	592.55	0	0	0	0	3551.7	7	0	1151.84	6	0	1867.03	7	0	Riche	2	1901.21
3459	1555.63	553.78	0	0	0	0	3384.34	7	0	901.844	5	0	1777.33	7	0	Riche	2	1996.09
3484	705.44	251.443	2	0	0	2	1320.38	6	2	2015.72	7	0	1049.62	6	0	Riche	2	1896.55
3543	973.698	1307.04	0	0	0	0	3515.92	7	0	2402.56	7	0	2102.47	7	0	Riche	2	14000
3544	1136.03	1136.25	1	0	1	1	3716.26	7	1	2152.65	7	0	1995.63	7	1	Riche	2	14000
3545	1486.09	999.399	0	0	0	0	3791.59	7	0	1902.75	7	0	1915.64	7	0	Riche	2	2699.46
3546	881.634	911.88	0	0	0	0	3798.67	7	0	1652.89	7	0	1865.97	7	0	Riche	2	1827.3
3547	290.093	861.335	0	0	0	0	3822.08	7	0	1403.08	7	0	1849.05	7	0	Riche	2	3626.21
3583	3311.13	5888.1	0	0	0	0	1610.5	7	0	3255.33	7	0	3011.39	7	0	Riche	2	2622.03
3584	854.089	2842.8	1	0	0	2	1852.8	7	1	3308.61	7	0	3247.44	7	0	Riche	2	434.051
3744	372.005	2155.51	0	0	0	0	1187.96	6	0	3319.33	7	0	256.536	3	0	Riche	2	1537.15
3762	1490.68	1906.32	0	0	0	0	956.776	5	0	3283.8	7	0	351.928	3	0	Riche	2	446.078
3804	556.964	8565.42	0	0	0	0	3736.89	7	0	1153.34	6	0	1849.05	7	0	Riche	2	460.617
3860	2662.68	1897.91	0	0	0	0	3960.76	7	0	2534.36	7	0	1486.38	6	0	Riche	2	1374.34
3931	1176.81	1660.38	0	0	0	0	3490.14	7	0	2669.76	7	0	2001.27	7	0	Riche	2	901.921
3932	1182.95	1488.15	0	0	0	0	3674.92	7	0	2421.61	7	0	1886.36	7	0	Riche	2	4312.66
3933	1319.37	1340.64	4	0	0	4	3867.03	7	4	2173.89	7	0	1766.5	7	0	Riche	2	1595.14
3934	1327.49	1226.8	1	0	0	1	4041.59	7	1	1926.75	7	0	1675.61	7	0	Riche	2	1974.18
3935	940.005	1156.62	0	0	1	0	4048.23	7	0	1680.46	7	0	1618.58	7	1	Riche	2	1813.53
4026	978.297	1840.68	2	0	0	2	3667.35	7	2	2710.08	7	0	1839.62	7	0	Riche	2	3447.12
4027	1044.56	1686.96	0	0	0	0	3843.61	7	0	2465.99	7	0	1679.68	7	0	Riche	2	777.371
4028	1000.94	1558.38	0	0	0	0	4027.69	7	0	2223.21	7	0	1543.85	7	0	Riche	2	548.914
4029	1220.78	1461.6	0	0	0	0	4008.09	7	0	1982.23	7	0	1438.97	6	0	Riche	2	2447.16
4109	870.563	1410.86	0	0	0	0	3858.81	7	0	2298.82	7	0	1330.96	6	0	Riche	2	386.886
4110	716.828	1700.74	0	0	0	0	3770.71	7	0	2066.68	7	0	1207.73	6	0	Riche	2	3857.97
4333	2036.09	2573.09	0	0	0	0	3301.2	7	0	2863.33	7	0	1059.83	6	0	Riche	2	1934.28
4336	2219.21	2347.01	0	0	0	0	2818.1	7	0	1689.59	7	0	609.207	4	0	Riche	2	1099.47
4418	2514.77	2806.6	0	0	0	0	3090.53	7	0	3006.75	7	0	1005.59	6	0	Riche	2	3722.62
4421	1318.38	2447.26	1	0	0	1	2568.1	7	1	1922.66	7	0	509.027	4	0	Riche	2	3294.73
4422	1147.69	2446.01	0	0	0	0	2568.29	7	0	1852.89	7	0	755.816	5	0	Riche	2	623.171
4499	997.23	2696.01	0	1	0	1	2318.31	7	0	2097.64	7	1	749.298	4	0	Riche	2	14000
4506	1087.75	1669.86	0	0	0	0	3149.93	7	0	2045.75	7	0	616.697	4	0	Riche	2	2520.95
4507	646.947	1619.89	0	0	0	0	3017.22	7	0	2047.1	7	0	861.172	5	0	Riche	2	3901.02
4574	1354.35	3362.55	1	0	0	1	2855.78	7	1	3516.07	7	0	1259.78	6	0	Riche	2	78.8646
4575	1283.66	3280.93	0	0	0	0	2689.47	7	0	3331.57	7	0	1012.02	6	0	Riche	2	565.955
4576	1515.15	3216.71	1	0	1	2	2536.94	7	1	3156.09	7	0	765.729	5	1	Riche	2	2916.17
4590	2621.26	1357.03	1	0	0	1	2584.87	7	1	2366.52	7	0	430.123	3	0	Riche	2	2887.52
4660	1259.36	3505.24	1	0	0	1	2680.28	7	1	3685.06	7	0	1313.4	6	0	Riche	2	2056.85
4661	1414.96	3520.76	1	0	0	1	2502.34	7	1	3509.45	7	0	1078.04	6	0	Riche	2	2734.38
4662	1617.15	3460.99	1	0	0	1	2337.63	7	1	3343.32	7	0	851.068	5	0	Riche	2	14000
4672	348.802	1605.47	0	0	0	0	2388.2	7	0	2609.75	7	0	492.394	3	0	Riche	2	493.335
4748	1290.07	3357.35	1	0	1	1	2717.45	7	1	4038.56	7	0	1606.94	7	1	Riche	2	1679.7
4749	1539.38	3588.83	0	0	0	0	2517.41	7	0	3862.84	7	0	1409.96	6	0	Riche	2	1987.54
4750	1351.91	3761.91	0	0	0	0	2327.05	7	0	3695.69	7	0	1193.79	6	0	Riche	2	14000
4751	1874.06	3706.03	0	0	0	0	2148.95	7	0	3538.32	7	0	993.626	5	0	Riche	2	3253.49
4761	582.395	969.733	1	0	0	1	2383.17	7	1	2814.51	7	0	838.065	5	0	Riche	2	772.187
4762	963.027	858.277	0	0	0	0	2202.37	7	0	2854.15	7	0	651.76	4	0	Riche	2	1843.42
4766	1431.59	320.939	2	1	0	3	1668.58	7	2	2289.63	7	1	584.899	4	0	Riche	2	1306.1
4767	918.237	76.7953	1	0	1	2	1606.26	7	1	2040.58	7	0	751.362	5	1	Riche	2	871.267
4829	711.583	3241.43	0	0	0	0	2799.14	7	0	4392.07	7	0	1596.14	7	0	Riche	2	404.78
4830	1836.85	3462.62	0	0	0	0	2581.27	7	0	4216.26	7	0	1750.38	7	0	Riche	2	190.219
4831	1306.48	3687.5	0	0	0	0	2369.77	7	0	4048.27	7	0	1541.42	7	0	Riche	2	2717.59
4832	1278.24	3915.43	3	0	0	3	2166.48	7	3	3889.09	7	0	1346.52	6	0	Riche	2	1061.29
4833	1335.52	3919.21	1	0	0	1	1973.94	7	1	3739.87	7	0	1172.72	6	0	Riche	2	481.135
4850	543.397	69.2085	0	0	1	1	1087.12	6	0	1031.84	6	0	520.86	4	1	Riche	2	14000
4851	470	0	4	0	0	4	860.514	5	4	781.845	5	0	306.828	3	0	Riche	2	430.489
4858	1036.56	2673	3	1	0	4	415.871	3	3	727.83	4	1	666.42	4	0	Riche	2	14000
4919	1736.73	3608.58	1	0	0	1	1621.02	7	1	3816.42	7	0	1255.15	6	0	Riche	2	3716.62
4932	376.2	9.99169	0	0	0	0	1102.65	6	0	1283.31	7	0	289.483	3	0	Riche	2	14000
4933	138.833	0	0	0	0	0	1005.02	6	0	1033.67	6	0	273.051	3	0	Riche	2	4417.13
4934	440	0	1	0	0	1	773.974	5	1	784.248	5	0	229.303	2	0	Riche	2	2376.44
4935	630	127.183	0	0	1	1	531.683	4	0	535.372	4	0	0	1	0	Riche	2	2288.01
4940	304.829	2705.08	4	0	0	4	403.801	3	4	741.06	4	0	751.639	5	0	Riche	2	1998.83
4941	788.889	2951.6	1	0	0	1	153.801	2	1	987.717	5	0	977.508	5	0	Riche	2	3731.5
5027	430.861	0	0	0	0	0	858.937	5	0	1319.12	7	0	98.8682	1	0	Riche	2	3128.71
5028	180.799	0	0	0	0	0	831.749	5	0	1077.8	6	0	23.0508	1	0	Riche	2	2525.6
5029	440	0	5	1	1	7	652.978	4	5	841.559	5	1	155.574	2	1	Riche	2	14000
5030	670	162.093	3	0	1	4	507.696	4	3	616.278	4	0	0	1	0	Riche	2	2637.81
5031	880	391.363	0	0	1	1	257.696	3	0	419.972	3	0	32.5249	1	1	Riche	2	69.7768
5032	1030	635.812	4	0	0	4	7.6964	1	4	312.976	3	0	196.911	2	0	Riche	2	2400.48
5033	250	883.373	8	0	1	9	0	1	7	302.072	3	0	157.938	2	1	Riche	2	2779.84
5036	227.608	2759.53	0	0	0	0	430.948	3	0	825.453	5	0	886.009	5	0	Riche	2	2279.84
5037	820.583	3001.58	1	0	1	2	215.21	2	1	1052.51	6	0	1096.07	6	1	Riche	2	109.222
5038	603.132	3244.83	1	0	0	1	150.535	2	1	1288.1	7	0	1310.32	6	0	Riche	2	3467.3
5127	577.224	2016.44	0	0	0	0	3628.89	7	0	2398.22	7	0	1133.33	6	0	Riche	2	1664.56
5228	3408.04	2164.76	1	0	0	1	2744.57	7	1	2978.09	7	0	750.702	5	0	Riche	2	3739.75
5257	3987.68	2242.58	0	0	0	0	2068.33	7	0	2343.5	7	0	764.352	5	0	Riche	2	14000
5262	2930.29	1743.97	1	0	2	3	2740.55	7	1	2318.56	7	0	680.123	4	2	Riche	2	14000
5292	1819.19	1107.03	0	0	0	0	2555.89	7	0	2566.34	7	0	721.12	4	0	Riche	2	911.516
5313	1539.33	857.029	0	0	1	1	1419.38	6	0	1295.65	7	0	779.006	5	1	Riche	2	167.709
5314	244.124	0	0	0	0	0	1203.45	6	0	1048.95	6	0	660.099	4	0	Riche	2	0
5342	407.272	607.029	0	0	0	0	1360.89	6	0	2031.84	7	0	933.748	5	0	Riche	2	3154.9
5346	947.411	1184.55	0	1	2	3	639.33	4	0	137.807	2	1	151.526	2	2	Riche	2	14000
5365	239.541	360.013	0	0	0	0	1117.57	6	0	2032.77	7	0	889.109	5	0	Riche	2	886.502
5366	105.54	0	4	0	0	4	158.085	2	4	69.1239	1	0	117.599	2	0	Riche	2	1258.27
5367	514.22	813.493	5	0	1	5	157.897	2	5	61.3517	1	0	0	1	0	Riche	2	3008.57
5368	160	1027.73	0	0	2	2	289.21	3	0	30.464	1	0	132.401	2	2	Riche	2	1743.78
5369	120	1255.27	0	0	0	0	517.005	4	0	141.134	2	0	259.504	3	0	Riche	2	270.828
5370	210	1490.02	0	0	0	0	758.911	5	0	294.882	3	0	210.671	2	0	Riche	2	1904.34
5384	249.829	0	0	0	0	0	878.017	5	0	2055.56	7	0	846.457	5	0	Riche	2	312.036
5385	133.78	0	3	0	0	3	242.304	2	3	280.464	3	0	206.093	2	0	Riche	2	2650.38
5386	190	1368.66	1	0	0	1	492.304	3	1	312.491	3	0	413.732	3	0	Riche	2	1073.84
5387	220	1586.72	0	0	0	0	742.304	4	0	475.093	3	0	460.671	3	0	Riche	2	1195
5397	450.332	20.2714	0	0	0	0	975.192	5	0	2593.33	7	0	1346.14	6	0	Riche	2	3069.42
5398	140.215	0	2	0	0	2	92.1026	1	2	542.199	4	0	339.266	3	0	Riche	2	1330.46
5399	210	1181.58	2	0	0	2	259.218	3	2	530.464	4	0	428.886	3	0	Riche	2	2262.43
5416	772.962	0	0	0	0	0	620.256	4	0	1399.37	7	0	96.1435	1	0	Riche	2	2494.62
5417	149.374	0	0	0	0	1	607.661	4	0	1174.66	6	0	0	1	0	Riche	2	2298.72
5418	440	147.582	5	0	1	6	482.819	3	5	962.495	5	0	153.857	2	1	Riche	2	2820.8
5419	670	299.992	0	1	2	3	304.447	3	0	773.288	5	1	147.182	2	2	Riche	2	2226.94
5420	910	502.767	0	0	1	1	261.53	3	0	628.134	4	0	150.733	2	1	Riche	2	3496.92
5421	1080	720.383	2	0	0	2	92.4236	1	2	562.254	4	0	227.326	2	0	Riche	2	0
5422	240	946.067	0	1	0	1	500.845	4	0	548.072	4	1	559.145	4	0	Riche	2	2354.89
5423	235	1665.33	1	0	0	1	747.996	4	1	657.104	4	0	710.671	4	0	Riche	2	3462.53
5424	250	1910.34	1	0	0	1	996.569	5	1	639.789	4	0	704.257	4	0	Riche	2	714.87
5426	172.155	3071.16	0	0	0	0	429.049	3	0	1168.33	6	0	1231.86	6	0	Riche	2	1757.66
5427	192.325	3309.3	1	0	0	1	400.535	3	1	1384.34	7	0	1444.07	6	0	Riche	2	3589.93
5520	413.277	0	2	0	0	2	395.806	3	2	1517.04	7	0	246.474	2	0	Riche	2	3153.32
5521	138.302	0	7	0	0	7	375.475	3	7	1312.63	7	0	226.949	2	0	Riche	2	756.569
5522	480	184.674	2	0	0	2	331.541	3	2	1126.75	6	0	274.186	3	0	Riche	2	2919.53
5523	680	430.494	1	0	0	1	156.279	2	1	970.129	5	0	248.152	2	0	Riche	2	2947.7
5524	880	653.38	3	2	0	5	11.5305	1	3	858.911	5	2	0	1	0	Riche	2	14000
5525	930	845.918	0	1	4	5	817.343	5	0	871.503	5	1	912.586	5	4	Riche	2	3083.71
5526	240	1972.08	0	0	0	0	1049.62	6	0	889.682	5	0	954.257	5	0	Riche	2	2805.08
5527	220	2211.38	0	0	0	0	1288.55	6	0	889.405	5	0	954.317	5	0	Riche	2	243.136
5528	365.204	2452.81	0	0	0	0	1113.58	6	0	918.122	5	0	989.227	5	0	Riche	2	26.2585
5530	805.713	3625.39	0	0	0	0	657.609	4	0	1724.83	7	0	1786.85	7	0	Riche	2	647.677
5531	574.516	3861.73	0	0	0	0	736.918	4	0	1943.31	7	0	1997.43	7	0	Riche	2	984.895
5619	108.312	0	0	0	0	0	81.1104	1	0	1863.6	7	0	589.318	4	0	Riche	2	219.977
5620	134.124	0	1	0	0	1	231.531	2	1	1664.21	7	0	486.543	3	0	Riche	2	3091.5
5621	186.329	83.3229	8	0	0	8	194.194	2	8	1480.26	7	0	476.949	3	0	Riche	2	4482.13
5622	234.805	296.71	2	0	0	2	81.5409	1	2	1318.24	7	0	498.668	3	0	Riche	2	2132.92
5623	269.783	517.49	2	1	0	3	23.074	1	2	1187.15	6	1	249.186	2	0	Riche	2	2818.09
5624	332.696	741.373	4	0	0	4	0	1	3	1098.14	6	0	22.6818	1	0	Riche	2	3116.42
5625	730	975.118	0	0	3	3	94.1474	1	0	1061.83	6	0	22.757	1	3	Riche	2	4595.05
5626	389.293	1194.78	0	1	0	1	344.147	3	0	1036.55	6	1	252.868	3	0	Riche	2	1469.16
5627	350.917	1402.2	2	0	0	2	594.147	4	2	1030.46	6	0	502.361	4	0	Riche	2	0
5628	220	1619.35	1	0	0	1	949.526	5	1	1101.02	6	0	1002.1	6	0	Riche	2	33.263
5629	385.448	2062.47	0	1	0	1	1155.53	6	0	1139.62	6	1	1204.26	6	0	Riche	2	3504.88
5630	336.129	2292.36	0	0	0	0	1376.19	6	0	1139.41	6	0	1204.3	6	0	Riche	2	2764.04
5631	269.559	2526.06	0	0	0	0	1275.86	6	0	1161.96	6	0	1232.15	6	0	Riche	2	2090.36
5632	237.936	2762.62	0	0	0	0	1112.84	6	0	1235.54	6	0	1308.07	6	0	Riche	2	2155.98
5633	251.961	3001.36	0	0	0	0	986.924	5	0	1352.03	7	0	1424.39	6	0	Riche	2	369.382
5634	261.926	3241.8	0	0	0	0	964.788	5	0	2069.7	7	0	2133.14	7	0	Riche	2	3374.34
5718	787.422	0	4	0	0	4	0	1	3	2016.48	7	0	805.152	5	0	Riche	2	14000
5719	150.084	46.5688	0	0	0	0	216.859	2	0	1833.79	7	0	733.279	4	0	Riche	2	14000
5720	198.487	256.881	2	0	0	2	176.245	2	2	1668.64	7	0	726.949	4	0	Riche	2	0
5721	212.154	435.85	9	1	2	12	0	1	8	1526.74	7	1	567.9	4	2	Riche	2	2939.91
5722	165.394	633.529	2	0	0	2	0	1	1	1415.1	7	0	368.693	3	0	Riche	2	2183.11
5723	181.269	855.721	0	0	0	0	60.4743	1	0	1341.3	7	0	272.682	3	0	Riche	2	137.824
5724	202.838	1076.3	0	0	0	0	256.381	3	0	1311.74	7	0	272.688	3	0	Riche	2	2143.53
5725	343.661	1300.06	0	0	0	0	418.695	3	0	1285.37	7	0	371.191	3	0	Riche	2	3941.53
5726	313.187	1530.16	0	0	0	0	640.218	4	0	1280.46	7	0	571.145	4	0	Riche	2	14000
5727	399.348	1747.3	0	0	0	0	1119.83	6	0	1337.9	7	0	1038.29	6	0	Riche	2	2863.2
5728	264.985	2177.64	0	0	0	0	1463.07	6	0	1407.96	7	0	1477.44	6	0	Riche	2	1041.55
5729	174.81	2849.87	0	0	0	0	1323.32	6	0	1469.27	7	0	1541.32	7	0	Riche	2	2362.67
5730	207.154	3081.86	0	0	0	0	1219.34	6	0	1568.5	7	0	1641.2	7	0	Riche	2	14000
5731	247.771	3316.47	1	0	0	1	1160.77	6	1	1699	7	0	1770.98	7	0	Riche	2	1226.72
5732	237.392	3553.17	0	0	0	0	1150.53	6	0	1854.19	7	0	1924.64	7	0	Riche	2	1087.03
5820	469.95	0	0	0	0	0	172.11	2	0	2369.13	7	0	1144.47	6	0	Riche	2	4121.28
5821	112.789	0	0	0	0	0	168.459	2	0	1746.17	7	0	722.047	4	0	Riche	2	2373.49
5822	125.847	757.621	0	0	0	0	183.897	2	0	1649.45	7	0	578.598	4	0	Riche	2	4307.12
5823	145.935	979.48	1	0	0	1	234.846	2	1	1586.59	7	0	522.682	4	0	Riche	2	4421.41
5824	182.566	1191.96	1	0	2	3	384.564	3	1	1561.68	7	0	522.685	4	2	Riche	2	2384.36
5825	300.661	1414.73	0	0	0	0	597.528	4	0	1534.57	7	0	580.193	4	0	Riche	2	3991.93
5826	263.427	1635.25	0	0	0	0	769.164	5	0	1530.46	7	0	724.602	4	0	Riche	2	4229.17
5827	297.387	1858.95	0	0	2	0	1666.84	7	0	1634.82	7	0	1724.08	7	2	Riche	2	539.501
5828	143.988	2955.75	0	0	0	0	1545.62	7	0	1600.55	7	0	1779.13	7	0	Riche	2	14000
5829	161.562	3180.03	0	0	0	0	1457.58	6	0	1597.63	7	0	1866.32	7	0	Riche	2	2690.08
5830	194.753	3407.88	0	0	0	0	1408.95	6	0	1604.97	7	0	1981.41	7	0	Riche	2	2783.99
5831	200.747	3638.65	0	0	1	0	1400.53	6	0	1647.74	7	0	2119.87	7	1	Riche	2	1979.3
5832	243.269	3871.8	0	0	1	0	1403.83	6	0	1726.03	7	0	2277.43	7	1	Riche	2	3375.9
5921	1038.86	0	2	0	1	3	471.695	3	2	2219.04	7	0	1230.71	6	1	Riche	2	1008.32
5922	485.214	252.854	1	0	0	1	418.459	3	1	1972.89	7	0	919.343	5	0	Riche	2	249.093
5923	153.493	739.12	0	0	0	0	424.909	3	0	1887.82	7	0	811.552	5	0	Riche	2	3658
5924	187.259	986.965	0	0	0	0	480.745	3	0	1833.15	7	0	772.682	5	0	Riche	2	1643.38
5925	237.296	1235.68	0	0	0	0	569.081	4	0	1811.63	7	0	772.684	5	0	Riche	2	54.7784
5926	324.388	1484.82	3	0	0	3	735.928	4	3	1784	7	0	812.69	5	0	Riche	2	1285.91
5927	304.196	1734.22	0	0	1	1	940.387	5	0	1780.46	7	0	921.352	5	1	Riche	2	2209.55
5928	284.221	1973.47	0	0	0	0	1756.88	7	0	1473.83	7	0	1688.96	7	0	Riche	2	1721.65
5929	146.461	2859.94	0	1	0	1	1881.79	7	0	1391.52	7	1	1914.68	7	0	Riche	2	1866.88
5930	133.75	3076.6	0	0	0	0	1775.31	7	0	1351.1	7	0	2019.88	7	0	Riche	2	4463.29
5931	130.724	3294.28	0	0	0	1	1699.21	7	0	1347.63	7	0	2097.09	7	0	Riche	2	1102.27
5932	135.071	3514.73	0	0	0	0	1657.68	7	0	1356.32	7	0	2200.14	7	0	Riche	2	2625.3
5933	155.208	3738.91	0	0	0	0	1653.34	7	0	1497.62	7	0	2470.09	7	0	Riche	2	4023.02
5934	1095.22	4196.02	1	0	0	1	1686.45	7	1	1622.35	7	0	2630.43	7	0	Riche	2	4080.66
5935	766.403	4428.06	0	0	0	0	1754.91	7	0	1773.74	7	0	2803.93	7	0	Riche	2	3194.04
6019	100.088	0	0	0	0	0	669.71	4	0	2724.73	7	0	1592.72	7	0	Riche	2	105.986
6020	231.797	0	3	0	0	3	668.89	4	3	2568.21	7	0	1516.97	7	0	Riche	2	14000
6021	439.625	0	0	0	1	1	668.459	4	0	2204.64	7	0	1137.56	6	1	Riche	2	14000
6022	210.576	730.602	0	0	0	0	672.516	4	0	2128.86	7	0	1052.36	6	0	Riche	2	2441.29
6023	293.97	980.602	0	0	0	0	729.437	4	0	2080.53	7	0	1022.68	6	0	Riche	2	3207.43
6024	311.768	1230.6	0	0	0	0	790.453	5	0	2061.6	7	0	1022.68	6	0	Riche	2	3702.21
6025	363.903	1480.6	0	0	0	0	917.907	5	0	2033.56	7	0	1053.24	6	0	Riche	2	14000
6026	317.234	1730.6	0	0	1	1	1088.71	6	0	1937.6	7	0	1139.18	6	1	Riche	2	547.03
6027	266.859	1980.6	0	0	0	0	1875.73	7	0	1249.35	6	0	1816.98	7	0	Riche	2	14000
6028	176.831	2976.87	2	0	0	2	2092.36	7	2	1151.09	6	0	2028.51	7	0	Riche	2	3160.29
6029	154.314	3203.59	1	0	0	1	2009.85	7	1	1101.88	6	0	2247.95	7	0	Riche	2	721.153
6030	138.802	3417.58	3	0	0	3	1942.96	7	3	1097.63	6	0	2331.83	7	0	Riche	2	1898.85
6031	122.846	3634.89	0	0	0	1	1906.75	7	0	1108.28	6	0	2424.92	7	0	Riche	2	0
6032	126.56	3852.81	0	0	0	0	1902.97	7	0	1277.33	7	0	2672.26	7	0	Riche	2	3273.04
6033	1292.84	4297.83	0	0	0	0	1931.81	7	0	1421.51	7	0	2821.14	7	0	Riche	2	14000
6034	1230.11	4524.64	0	0	0	0	1991.85	7	0	1592.12	7	0	2983.56	7	0	Riche	2	172.382
6114	187.056	1050.53	0	0	0	0	919.487	5	0	2918.44	7	0	1826.95	7	0	Riche	2	2576.89
6115	159.022	37.4435	0	0	0	0	935.216	5	0	2531.22	7	0	1476.3	6	0	Riche	2	269.796
6116	252.339	500.054	0	0	0	0	918.459	5	0	2440.01	7	0	1366.7	6	0	Riche	2	2102.27
6117	317.562	743.542	0	0	0	0	921.416	5	0	2371.75	7	0	1296.65	6	0	Riche	2	1564.96
6118	363.926	990.281	0	0	0	0	973.85	5	0	2328.47	7	0	1272.68	6	0	Riche	2	239.728
6119	345.748	1238.33	0	0	0	0	1025.07	6	0	2261.57	7	0	1272.68	6	0	Riche	2	14000
6120	308.062	1487.03	0	0	0	0	1126.28	6	0	2031.96	7	0	1297.36	6	0	Riche	2	4572.24
6121	272.494	1736.1	0	0	0	0	1269.35	6	0	1807.76	7	0	1368.05	6	0	Riche	2	288.287
6122	219.699	1985.41	0	0	0	0	1441.87	6	0	1591.27	7	0	1478.17	6	0	Riche	2	3039.41
6123	137.202	2234.87	0	0	0	0	1634.54	7	0	1386.1	7	0	1619.7	7	0	Riche	2	1570.7
6124	102.284	2484.44	1	0	0	1	2221.42	7	1	915.8	5	0	2165.34	7	0	Riche	2	14000
6125	149.171	3233.55	0	1	1	1	2247.72	7	0	853.129	5	1	2372.15	7	1	Riche	2	14000
6126	130.859	3483.34	0	0	0	0	2188.12	7	0	847.629	5	0	2569.44	7	0	Riche	2	14000
6127	123.311	3733.16	0	0	0	0	2156.03	7	0	861.377	5	0	2654.22	7	0	Riche	2	2273.65
6128	133.139	3975.6	0	0	1	0	2152.69	7	0	1070.16	6	0	2881.94	7	1	Riche	2	857.721
6129	1356.56	4411.46	0	0	0	0	2178.22	7	0	1238.7	6	0	3020.5	7	0	Riche	2	2173.56
6130	1531.91	4632.72	0	0	0	0	2231.65	7	0	1431.27	7	0	3172.74	7	0	Riche	2	974.537
6213	128.473	1239.09	0	0	0	0	1181.68	6	0	2761.38	7	0	1696.55	7	0	Riche	2	3009.77
6214	211.613	617.746	0	0	0	0	1168.46	6	0	2678.02	7	0	1602.1	7	0	Riche	2	1815.97
6215	347.534	827.292	0	0	0	0	1170.78	6	0	2615.99	7	0	1542.77	7	0	Riche	2	1732.34
6216	401.553	1054.61	0	0	0	0	1212.48	6	0	2421.62	7	0	1522.68	7	0	Riche	2	14000
6217	363.109	1290.35	0	0	0	0	1265.6	6	0	2180.23	7	0	1522.68	7	0	Riche	2	1597.86
6218	317.696	1530.63	0	0	0	0	1348.88	6	0	1941.01	7	0	1543.37	7	0	Riche	2	505.024
6219	327.388	1773.59	0	0	0	0	1470.45	6	0	1704.9	7	0	1603.25	7	0	Riche	2	1034.48
6220	291.157	2018.27	0	0	0	0	1621.71	7	0	1473.37	7	0	1698.19	7	0	Riche	2	2568.14
6221	190.539	2264.12	0	0	0	0	1795.19	7	0	1248.98	6	0	1822.71	7	0	Riche	2	14000
6222	108.608	2510.78	0	0	0	0	2369.9	7	0	690.924	4	0	2321.11	7	0	Riche	2	14000
6223	129.318	3253.83	0	0	0	0	2487.98	7	0	605.405	4	0	2515.15	7	0	Riche	2	14000
6224	124.461	3502.17	0	0	0	0	2434.26	7	0	597.629	4	0	2718.34	7	0	Riche	2	72.3853
6225	146.801	3750.74	0	0	0	0	2405.46	7	0	616.973	4	0	2886.96	7	0	Riche	2	14000
6226	180.699	3999.48	0	0	1	0	2402.46	7	0	885.401	5	0	3097.61	7	1	Riche	2	2081.02
6227	394.471	4497.38	0	0	0	0	2425.37	7	0	1083.09	6	0	3226.93	7	0	Riche	2	2832.29
6228	1090.34	4746.5	0	0	0	0	2473.46	7	0	1298.93	7	0	3369.85	7	0	Riche	2	11035.1
6229	773.692	4970.2	0	0	0	0	2545.31	7	0	1525.24	7	0	3524.74	7	0	Riche	2	1760.8
6262	285.932	0	0	0	0	0	1084.9	6	0	2897.75	7	0	1612.2	7	0	Riche	2	655.51
6263	886.296	0	0	0	0	0	850.261	5	0	2658.67	7	0	1365.14	6	0	Riche	2	124.146
6264	380.294	0	4	0	0	4	94.8508	1	4	811.976	5	0	1.8482	1	0	Riche	2	3052.72
6265	442.326	1061.06	3	2	0	5	342.103	3	3	788.487	5	2	251.848	3	0	Riche	2	0
6266	220	1279	1	1	0	2	419.22	3	1	780.464	5	1	501.848	4	0	Riche	2	2054.58
6267	220	1503.97	0	0	0	0	599.497	4	0	792.537	5	0	751.848	5	0	Riche	2	139.51
6279	274.013	2501.35	0	0	0	0	1784.98	7	0	3687.87	7	0	2102.71	7	0	Riche	2	3451.8
6280	263.579	0	0	0	0	0	1535.28	7	0	3449.2	7	0	2035.64	7	0	Riche	2	14000
6281	412.259	0	0	0	0	0	1285.7	6	0	3212.25	7	0	1906.76	7	0	Riche	2	3004.2
6282	410.033	0	0	0	0	0	1036.32	6	0	2977.44	7	0	1665.88	7	0	Riche	2	1868.73
6283	163.685	0	1	0	0	1	770.031	5	1	1039.64	6	0	752.19	5	0	Riche	2	2186.93
6285	360.901	3716.99	0	0	1	0	905.658	5	0	1866.07	7	0	1931.95	7	1	Riche	2	2120.81
6301	109.015	0	0	0	0	0	877.184	5	0	1287.86	7	0	799.769	5	0	Riche	2	4171.15
6302	306.026	1960.04	1	0	0	1	1301.46	6	1	1389.58	7	0	1281.2	6	0	Riche	2	1629.22
6303	212.569	2396.79	1	0	0	1	1500.82	7	1	1389.41	7	0	1454.3	6	0	Riche	2	860.503
6314	236.65	556.868	0	0	0	0	2537.16	7	0	4557.63	7	0	2233.62	7	0	Riche	2	3346.81
6315	147.581	0	0	0	0	0	168.89	2	0	2187.32	7	0	1036.46	6	0	Riche	2	1109.29
6316	321.475	23.014	0	0	0	0	274.867	3	0	2020.13	7	0	981.669	5	0	Riche	2	3133.26
6317	332.059	262.451	0	0	0	0	243.805	2	0	1871.5	7	0	912.649	5	0	Riche	2	602.51
6318	272.499	509.963	0	1	1	2	975.288	5	0	1536.66	7	1	915.681	5	1	Riche	2	1753.06
6319	218.632	2087.32	0	0	0	0	1198.23	6	0	1578.83	7	0	1130	6	0	Riche	2	3662.12
6320	226.966	2302.97	0	0	0	0	1430.15	6	0	1639.56	7	0	1356.58	6	0	Riche	2	1282.06
6321	205.675	2518.31	0	0	0	0	1654.09	7	0	1639.41	7	0	1590.2	7	0	Riche	2	3146.56
6332	374.035	597.474	0	0	0	0	505.606	4	0	2722.02	7	0	1490.42	6	0	Riche	2	3904.42
6333	117.469	0	0	0	0	0	420.199	3	0	2540.86	7	0	1364.11	6	0	Riche	2	1978.58
6334	208.579	0	1	0	0	1	418.89	3	1	2372.24	7	0	1274.84	6	0	Riche	2	734.953
6335	409.621	2.85361	2	0	1	3	454.06	3	2	2084.63	7	0	1075.53	6	1	Riche	2	2264.34
6336	334.791	493.454	0	0	0	0	1121.57	6	0	1785.79	7	0	1078.11	6	0	Riche	2	14000
6337	194.26	2194.23	2	0	0	2	1320.04	6	2	1737.5	7	0	1265.2	6	0	Riche	2	4014.09
6338	225.341	2417.9	1	0	0	1	1533.65	7	1	1591.55	7	0	1471.11	6	0	Riche	2	2234.05
6348	402.402	50.5165	0	0	0	0	1904.47	7	0	4089.39	7	0	2337.38	7	0	Riche	2	3818.55
6349	112.225	0	3	0	0	3	703.165	4	3	2427.41	7	0	1429.05	6	0	Riche	2	3954.61
6350	385.877	230.602	1	0	2	3	691.303	4	1	2305.18	7	0	1267.13	6	2	Riche	2	1290.22
6351	357.048	480.602	0	0	0	0	1285.7	6	0	1737.37	7	0	1269.31	6	0	Riche	2	14000
6352	170.376	2230.6	3	0	0	3	1474.53	6	3	1551.64	7	0	1431.63	6	0	Riche	2	1738.51
6353	145.023	2480.6	0	0	0	0	1668.47	7	0	1386.26	7	0	1616.48	7	0	Riche	2	1333.84
6372	121.383	0	0	0	0	0	918.89	5	0	2772.89	7	0	1761.3	7	0	Riche	2	14000
6373	241.059	79.4348	0	1	0	1	944.132	5	0	2643	7	1	1617.41	7	0	Riche	2	3385.5
6374	270.141	268.799	0	0	0	0	1827.71	7	0	1198.09	6	0	1785.17	7	0	Riche	2	2236.67
6375	138.2	2734.09	2	0	0	2	2018.69	7	2	1036.61	6	0	1968.57	7	0	Riche	2	4460.52
6387	437.905	4156.47	0	0	0	0	1168.89	6	0	2984.47	7	0	1968.87	7	0	Riche	2	853.94
6388	196.489	296.702	1	0	0	1	1188.84	6	1	2864.2	7	0	1820.68	7	0	Riche	2	14000
6389	183.555	432.707	0	0	0	0	1985.05	7	0	1036.39	6	0	1971.21	7	0	Riche	2	2899.19
6390	109.464	2758.05	0	0	0	0	2181.02	7	0	844.533	5	0	2138.72	7	0	Riche	2	3986.04
6399	966.744	4381.98	0	0	0	0	1418.89	6	0	3201.6	7	0	2168.01	7	0	Riche	2	1554.29
6400	167.469	344.315	0	0	0	0	1435.37	6	0	3089.79	7	0	2034.38	7	0	Riche	2	11250
6401	237.644	575.742	0	0	0	0	2681.12	7	0	347.629	3	0	2865.87	7	0	Riche	2	87.8201
6413	993.688	4623.54	0	0	0	0	2449.37	7	0	4340.11	7	0	562	4	0	Riche	2	4136.2
6414	133.425	0	0	0	1	0	1699.58	7	0	2348.75	7	0	2022.68	7	1	Riche	2	1408.51
6415	418.285	1517.61	0	0	0	0	1754.61	7	0	2098.99	7	0	2022.68	7	0	Riche	2	459.11
6416	423.7	1726.54	1	1	0	2	1815.6	7	1	1849.3	7	1	2038.3	7	0	Riche	2	981.44
6417	384.586	1945.18	1	0	0	1	1907.65	7	1	1599.7	7	0	2084.01	7	0	Riche	2	0
6418	296.725	2170.61	0	0	0	0	2026.54	7	0	1350.25	7	0	2157.9	7	0	Riche	2	1747.56
6419	248.247	2400.9	0	0	0	0	2167.86	7	0	1101.06	6	0	2257.2	7	0	Riche	2	2411.68
6420	155.378	2634.79	1	0	0	1	2327.52	7	1	852.33	5	0	2378.73	7	0	Riche	2	14000
6421	120.315	2871.4	0	0	0	0	2921.12	7	0	908.54	5	0	3656.13	7	0	Riche	2	3490.48
6435	1145.91	4873.49	0	1	0	1	2627.33	7	0	4143.65	7	1	387.753	3	0	Riche	2	2508.57
6436	133.425	0	0	0	0	0	1918.89	7	0	3193.7	7	0	2592.87	7	0	Riche	2	14000
6437	123.56	311.971	0	0	0	0	1918.46	7	0	2846.72	7	0	2326.64	7	0	Riche	2	2766.06
6438	234.037	1054.09	0	0	0	0	1919.88	7	0	2596.72	7	0	2286.19	7	0	Riche	2	2213.82
6439	262.812	1303.47	0	0	0	0	1945.59	7	0	2346.72	7	0	2272.68	7	0	Riche	2	3533.11
6440	338.447	1553.05	0	0	6	0	2518.59	7	0	846.72	5	0	2594.65	7	6	Riche	2	323.869
6441	129.558	2958.29	0	0	0	0	3150.53	7	0	403.28	3	0	3569	7	0	Riche	2	176.933
6442	140.811	4381.02	0	0	0	2	3152	7	0	653.28	4	0	3709.2	7	0	Riche	2	2413.55
6443	147.964	4622.89	0	0	0	0	3169.5	7	0	903.28	5	0	3608.65	7	0	Riche	2	14000
6444	202.76	4865.58	0	0	0	0	3262.2	7	0	1403.28	7	0	3453.37	7	0	Riche	2	1587.55
6507	112.218	1156.09	0	0	0	0	1429.37	6	0	2994.73	7	0	1924.09	7	0	Riche	2	3596.42
6508	268.154	786	0	0	0	0	1418.46	6	0	2867.87	7	0	1841.35	7	0	Riche	2	1061.64
6509	407.396	970.035	0	0	0	0	1420.38	6	0	2619.89	7	0	1789.97	7	0	Riche	2	417.246
6510	452.572	1169.94	0	0	0	0	1454.94	6	0	2372.33	7	0	1772.68	7	0	Riche	2	3377.82
6511	414.348	1386.21	0	0	0	0	1509.21	7	0	2125.34	7	0	1772.68	7	0	Riche	2	3953.87
6512	301.618	1612.26	1	0	0	1	1579.7	7	1	1879.15	7	0	1790.48	7	0	Riche	2	3938.33
6513	291.379	1844.5	0	0	0	0	1684.69	7	0	1634.12	7	0	1842.35	7	0	Riche	2	2390.17
6514	239.894	2080.86	0	0	0	0	1818.22	7	0	1390.86	7	0	1925.53	7	0	Riche	2	4415.4
6515	185.544	2320.08	0	0	0	0	1974.5	7	0	1150.5	6	0	2036.2	7	0	Riche	2	9728.92
6516	104.28	2561.36	0	0	0	0	2654.99	7	0	379.922	3	0	3066.21	7	0	Riche	2	2131.18
6517	171.572	4031.42	0	0	0	0	2650.53	7	0	532.429	4	0	3212.01	7	0	Riche	2	531.182
6518	153.388	4278.46	0	0	1	0	2673.05	7	0	967.864	5	0	3439.14	7	1	Riche	2	23.2247
6519	490.253	4773.45	0	0	1	0	2716.76	7	0	1204.53	6	0	3573.59	7	1	Riche	2	1600.62
6520	1021.21	5021.31	0	0	0	0	2782.33	7	0	1445.7	7	0	3720	7	0	Riche	2	2497.52
6521	129.321	5269.38	0	0	0	0	2868.27	7	0	1689.43	7	0	3877.01	7	0	Riche	2	2102.4
6522	488.552	5517.63	0	0	0	0	2692.21	7	0	1934.77	7	0	3863.58	7	0	Riche	2	1373.49
6606	155.802	1123.72	0	0	0	0	1668.89	7	0	3423.22	7	0	2376.79	7	0	Riche	2	1092.67
6607	122.563	300.852	0	0	0	0	1682.92	7	0	3318.89	7	0	2255.56	7	0	Riche	2	14000
6608	154.831	550.852	1	0	0	1	1677.74	7	1	3098.26	7	0	2156.61	7	0	Riche	2	2281.99
6609	212.171	800.852	1	0	0	1	1668.46	7	1	2848.39	7	0	2083.12	7	0	Riche	2	3033.82
6610	323.071	1050.85	0	0	0	0	1670.09	7	0	2598.56	7	0	2037.85	7	0	Riche	2	1588.73
6611	379.527	1300.85	0	0	0	0	2928.51	7	0	97.6291	1	0	3026.89	7	0	Riche	2	14000
6612	132.521	3834.86	0	0	0	0	2904.61	7	0	181.731	2	0	3217.22	7	0	Riche	2	3301.59
6613	156.436	4078.47	0	0	0	0	2900.53	7	0	414.929	3	0	3415.25	7	0	Riche	2	3540.68
6614	139.065	4322.82	0	0	0	0	2961.17	7	0	1157.4	6	0	3761.39	7	0	Riche	2	14000
6693	223.748	0	0	0	0	0	1931.1	7	0	3196.54	7	0	2482.21	7	0	Riche	2	4396.3
6694	130.456	557.002	0	0	0	0	1926.54	7	0	3096.72	7	0	2392.66	7	0	Riche	2	1353.74
6695	170.584	805.095	0	0	0	0	2001.16	7	0	2096.72	7	0	2272.68	7	0	Riche	2	2767.13
6696	335.615	1802.74	0	0	0	0	2054.84	7	0	1846.72	7	0	2286.59	7	0	Riche	2	0
6697	284.358	2052.51	0	0	0	0	2136.61	7	0	1596.72	7	0	2327.43	7	0	Riche	2	3542.6
6698	199.752	2284.31	0	0	0	0	2243.4	7	0	1346.72	7	0	2393.82	7	0	Riche	2	1849.58
6699	180.74	2504.17	1	0	0	1	2371.83	7	1	1096.72	6	0	2483.7	7	0	Riche	2	678.163
6791	106.038	1146.27	1	0	0	1	2053.99	7	1	2941.02	7	0	3078.52	7	0	Riche	2	852.294
6792	154.117	0	0	0	0	0	1978.64	7	0	2941.02	7	0	3069.2	7	0	Riche	2	0
6793	120.502	84.3379	0	0	0	0	1932.91	7	0	2945.96	7	0	2934	7	0	Riche	2	1520.16
6794	121.99	279.148	0	0	0	0	2066.56	7	0	2601.19	7	0	2534.86	7	0	Riche	2	1829.85
6795	168.509	1342.68	0	0	0	0	2171.83	7	0	2351.66	7	0	2522.68	7	0	Riche	2	1830.64
6796	118.707	1586.1	0	0	0	0	2466.54	7	0	1355.31	7	0	2632.34	7	0	Riche	2	3813.09
6797	108.251	2572.44	0	0	0	0	2583.9	7	0	1107.25	6	0	2714.34	7	0	Riche	2	14000
6798	115.951	2820.52	0	0	0	0	3401.9	7	0	670.814	4	0	3485.21	7	0	Riche	2	785.964
6799	334.584	4690.7	0	0	2	0	3418.11	7	0	916.041	5	0	3378	7	2	Riche	2	14000
6887	103.66	1692.23	0	0	0	0	2074.77	7	0	2733.91	7	0	2578.89	7	0	Riche	2	2088.3
6888	202.286	0	0	0	0	0	1936.7	7	0	2702.49	7	0	2828.86	7	0	Riche	2	10265
6889	229.069	0	0	0	0	0	1822.62	7	0	2691.02	7	0	3078.83	7	0	Riche	2	3847.46
6890	225.329	72.3853	0	0	0	0	1737.26	7	0	2691.02	7	0	3277.77	7	0	Riche	2	1663.48
6891	158.54	243.136	0	0	0	0	1685	7	0	2696.17	7	0	3151.54	7	0	Riche	2	1084.42
6892	114.241	433.297	0	0	0	0	1690.12	7	0	2708.04	7	0	2871.85	7	0	Riche	2	1919.96
6893	101.999	990.315	1	0	0	1	1747.18	7	1	2570.85	7	0	2817.08	7	0	Riche	2	3447.74
6894	102.473	1201.52	0	0	0	0	1836.78	7	0	2438.3	7	0	2783.76	7	0	Riche	2	2116.54
6895	101.844	1425.33	0	0	0	0	2618.1	7	0	1405.55	7	0	2872.81	7	0	Riche	2	721.878
6896	137.775	2616.53	0	0	0	0	2802.23	7	0	1168.2	6	0	2948.13	7	0	Riche	2	2856.11
6897	154.727	2860.79	0	0	0	0	2927.5	7	0	937.464	5	0	3042.18	7	0	Riche	2	1062.28
6898	230.409	3105.97	0	0	0	0	3081.85	7	0	531.147	4	0	3279.75	7	0	Riche	2	4495.81
6900	303.978	4536.67	0	0	0	1	3515.36	7	0	767.253	5	0	3264.99	7	0	Riche	2	3008.4
6984	109.984	77.5246	0	0	0	0	2219.93	7	0	2945.4	7	0	1360.66	6	0	Riche	2	1035.4
6985	135.678	0	0	0	0	0	1879.56	7	0	2486.47	7	0	2595.23	7	0	Riche	2	3369.97
6986	333.486	1.77872	0	0	0	0	1725.95	7	0	2453.66	7	0	2843.76	7	0	Riche	2	357.366
6987	346.729	136.231	0	0	0	0	1596.88	7	0	2441.02	7	0	3092.53	7	0	Riche	2	2318.49
6988	335.514	274.191	0	0	0	0	1498.72	6	0	2441.02	7	0	3341.48	7	0	Riche	2	1322.57
6989	210.262	425.434	0	0	0	0	1437.81	6	0	2446.42	7	0	3373.58	7	0	Riche	2	14000
6990	163.886	596.249	1	0	0	1	1418.85	6	1	2443.7	7	0	3270.24	7	0	Riche	2	14000
6991	153.621	783.427	1	0	0	1	1418.95	6	1	2447.41	7	0	3183.22	7	0	Riche	2	1834.79
6992	135.668	981.355	0	1	0	1	1443.8	6	0	2473.79	7	1	3113.89	7	0	Riche	2	4146.63
6993	123.223	1155.2	0	0	0	0	2466.28	7	0	1496.41	7	0	3114.78	7	0	Riche	2	377.398
6994	155.701	2683.28	0	0	0	0	2674.63	7	0	1276.08	7	0	3184.38	7	0	Riche	2	14000
6995	151.934	2921.97	0	0	0	0	2787.91	7	0	1068.89	6	0	3271.66	7	0	Riche	2	2063.4
6996	210.109	3162.41	0	0	0	0	3301.72	7	0	923.235	5	0	3049.37	7	0	Riche	2	14000
7068	115.308	591.194	0	0	0	0	1973.49	7	0	2740.19	7	0	1435.59	6	0	Riche	2	3547.64
7069	162.637	0	1	0	0	1	1824.58	7	1	2477.2	7	0	1907.73	7	0	Riche	2	0
7070	246.93	0	0	0	0	0	1715.61	7	0	2294.42	7	0	2391.22	7	0	Riche	2	3369.96
7071	318.672	155.919	1	0	0	1	1690.37	7	1	2239.6	7	0	2635.28	7	0	Riche	2	14000
7072	434.631	222.019	0	1	0	1	1527.08	7	0	2205.09	7	1	2880.36	7	0	Riche	2	3149.7
7073	462.437	347.92	2	0	1	2	1379.53	6	2	2191.02	7	0	3126.22	7	1	Riche	2	2852.27
7074	429.672	481.135	0	0	0	0	1264.61	6	0	2191.02	7	0	3372.68	7	0	Riche	2	1503.9
7075	350.539	623.171	0	0	0	0	1191.79	6	0	2196.73	7	0	3599.29	7	0	Riche	2	3665.23
7076	310.213	778.581	0	0	0	0	1168.85	6	0	2193.7	7	0	3502.62	7	0	Riche	2	1242.07
7077	347.891	949.437	2	0	0	2	1168.98	6	2	2197.83	7	0	3421.51	7	0	Riche	2	14000
7078	260.95	1135.68	0	0	0	0	1199.02	6	0	2227.18	7	0	3357.11	7	0	Riche	2	1557.88
7079	178.988	1333.07	2	0	0	2	1278.19	6	2	2157.59	7	0	3310.38	7	0	Riche	2	4171.19
7080	100.633	1508.71	0	0	0	0	2331.44	7	0	1579.42	7	0	3357.93	7	0	Riche	2	2567.39
7081	126.018	2771.06	0	0	0	0	2537.84	7	0	1420.24	7	0	3422.59	7	0	Riche	2	0
7082	149.114	3002.78	2	0	0	2	2537.91	7	2	1237.42	6	0	3503.94	7	0	Riche	2	0
7083	233.049	3237.22	3	0	0	3	2552.06	7	3	1081.83	6	0	3600.83	7	0	Riche	2	1107.33
7086	292.341	4677.84	0	0	0	0	3093.53	7	0	1114.02	6	0	2839.39	7	0	Riche	2	723.167
7087	194.645	4921.39	0	0	0	0	3242.98	7	0	1276.79	7	0	2706.73	7	0	Riche	2	3252.93
7161	162.384	1950.77	0	0	0	0	1694.9	7	0	2391.3	7	0	1766.97	7	0	Riche	2	14000
7162	198.761	0	0	0	0	0	1592.64	7	0	2257.16	7	0	1993.47	7	0	Riche	2	14000
7163	230.067	26.2585	1	0	0	1	1510.33	7	1	2143.88	7	0	2225.02	7	0	Riche	2	3919.21
7164	282.131	157.328	0	0	0	0	1466.53	6	0	2054.91	7	0	2460.17	7	0	Riche	2	14000
7165	325.555	288.451	0	0	0	0	1460.23	6	0	1993.51	7	0	2698	7	0	Riche	2	14000
7166	413.74	468.388	0	1	0	1	1337.4	6	0	1956.89	7	1	2937.85	7	0	Riche	2	1920.73
7167	464.866	556.067	0	0	0	0	1175.23	6	0	1941.02	7	0	3179.27	7	0	Riche	2	14000
7168	427.309	692.555	0	1	0	1	1037.94	6	0	1941.02	7	1	3421.91	7	0	Riche	2	4279.84
7169	364.496	826.441	0	0	0	0	947.864	5	0	1947.12	7	0	3665.55	7	0	Riche	2	2348.16
7170	302.763	972.706	0	0	0	0	918.849	5	0	1943.7	7	0	3737.27	7	0	Riche	2	14000
7171	418.647	1131.73	1	0	0	1	919.012	5	1	1948.36	7	0	3661.36	7	0	Riche	2	280.65
7172	360.252	1302.81	0	0	0	0	956.932	5	0	1981.4	7	0	3601.25	7	0	Riche	2	289.085
7173	362.651	1488.5	0	0	0	0	1054.45	6	0	1966.14	7	0	3557.73	7	0	Riche	2	14000
7174	318.924	1682.96	0	0	0	0	1197.08	6	0	1807.34	7	0	3531.41	7	0	Riche	2	1613.52
7175	290.327	1862.23	0	0	0	0	1370.81	6	0	1671.01	7	0	3522.68	7	0	Riche	2	2157.41
7176	230.817	2044.71	0	0	0	0	2303.6	7	0	1297.7	7	0	3740.37	7	0	Riche	2	1936.9
7179	215.676	4741.93	0	0	0	0	2891.97	7	0	1324.66	7	0	2636.41	7	0	Riche	2	0
7180	270.663	4982.35	0	0	0	0	3051.31	7	0	1464.2	7	0	2492.96	7	0	Riche	2	2491.1
7249	169.184	2061.88	0	0	0	0	1367.07	6	0	2044.03	7	0	2105.58	7	0	Riche	2	2630.28
7250	224.919	238.494	1	0	0	1	1270.23	6	1	1918.2	7	0	2325.99	7	0	Riche	2	3243.57
7251	314.712	370.215	0	1	0	1	1217.82	6	0	1818.22	7	1	2551.86	7	0	Riche	2	2831.94
7252	316.541	501.285	0	0	0	0	1210.23	6	0	1748.53	7	0	2781.86	7	0	Riche	2	4290.25
7253	339.054	638.36	0	0	0	0	1161.42	6	0	1709.22	7	0	3015.04	7	0	Riche	2	2340.98
7254	359.108	777.371	0	0	0	0	984.833	5	0	1691.02	7	0	3250.73	7	0	Riche	2	14000
7255	335.083	903.158	1	0	0	1	824.855	5	1	1691.02	7	0	3488.41	7	0	Riche	2	2385.93
7256	382.821	1037.33	0	0	0	0	708.182	4	0	1697.63	7	0	3727.7	7	0	Riche	2	14000
7257	319.809	1175.08	0	0	0	0	668.849	4	0	1693.7	7	0	3968.31	7	0	Riche	2	2081.14
7258	459.793	1322.33	0	0	0	0	669.073	4	0	1699.05	7	0	3902.49	7	0	Riche	2	1710.78
7259	362.891	1484.74	0	0	0	0	720.274	4	0	1736.84	7	0	3846.15	7	0	Riche	2	14000
7260	371.723	1656.26	0	0	0	0	845.536	5	0	1789.18	7	0	3805.43	7	0	Riche	2	3352.4
7261	347.348	1841.36	0	0	0	0	1017.87	6	0	1613.06	7	0	3780.83	7	0	Riche	2	2337.99
7262	352.696	2033.07	0	0	0	0	1217.46	6	0	1458.68	7	0	3772.68	7	0	Riche	2	1884.91
7263	291.341	2215.76	0	0	0	0	2037.93	7	0	1102.73	6	0	3822.92	7	0	Riche	2	2396.1
7264	116.832	3436.88	0	0	0	0	2055.52	7	0	1179.71	6	0	3606.09	7	0	Riche	2	4154.4
7335	527.43	136.322	0	0	0	0	1242.74	6	0	2181.38	7	0	1854.57	7	0	Riche	2	2097.1
7336	221.026	187.232	0	0	2	0	1151.64	6	0	1840.19	7	0	2240.08	7	2	Riche	2	0
7337	174.724	452.63	0	0	0	0	1034.83	6	0	1699.34	7	0	2448.41	7	0	Riche	2	2421.45
7338	220.663	583.102	0	0	0	0	969.781	5	0	1585.62	7	0	2663.92	7	0	Riche	2	2524.1
7339	264.008	714.171	0	0	0	0	960.227	5	0	1505.19	7	0	2885	7	0	Riche	2	14000
7340	299.792	845.241	0	0	0	0	966.995	5	0	1462.33	7	0	3110.47	7	0	Riche	2	78.7638
7341	294.644	990.859	0	0	0	0	809.429	5	0	1441.02	7	0	3339.42	7	0	Riche	2	2668.54
7342	283.17	1113.2	0	0	0	0	633.376	4	0	1441.02	7	0	3571.21	7	0	Riche	2	538.814
7343	201.129	1248.96	0	0	0	0	418.85	3	0	1443.7	7	0	4041.29	7	0	Riche	2	1842.92
7344	285.201	1523.88	0	1	0	1	419.206	3	0	1449.97	7	1	4144.67	7	0	Riche	2	1869.89
7345	338.138	1673.16	0	0	0	0	496.86	3	0	1494.07	7	0	4091.66	7	0	Riche	2	3153.8
7346	366.694	1837.72	0	0	1	0	665.587	4	0	1577.05	7	0	4053.41	7	1	Riche	2	3963.02
7347	384.016	2009.75	0	0	0	0	874.152	5	0	1436.12	7	0	4030.33	7	0	Riche	2	1983.64
7348	361.835	2194.22	0	0	0	0	1100.13	6	0	1260.25	7	0	4022.68	7	0	Riche	2	3168.09
7349	318.686	2384.19	0	0	0	0	1334.7	6	0	1113.11	6	0	4022.68	7	0	Riche	2	14000
7350	102.953	2569.3	0	0	0	0	1787.84	7	0	829.241	5	0	3935.6	7	0	Riche	2	432.515
7351	132.657	3347.09	0	0	0	0	1946.2	7	0	1281.02	7	0	3048.9	7	0	Riche	2	2146.09
7352	761.347	4219.56	0	0	0	0	2057.84	7	0	1480.44	7	0	2839.02	7	0	Riche	2	3489.2
7353	970.361	4446.08	0	0	0	0	2192.42	7	0	1659.47	7	0	2636.14	7	0	Riche	2	2968.29
7358	206.003	4622.82	0	1	0	1	3296	7	0	2337.45	7	1	1705.73	7	0	Riche	2	40.3131
7416	750.997	386.322	0	0	0	0	808.244	5	0	1490.3	7	0	2589.25	7	0	Riche	2	548.521
7417	304.688	794.383	0	0	0	0	723.092	4	0	1359.21	7	0	2793.92	7	0	Riche	2	14000
7418	278.589	927.058	0	0	0	0	710.227	4	0	1264.47	7	0	3005.45	7	0	Riche	2	2658.63
7419	242.634	1058.13	0	0	0	0	719.351	4	0	1214.62	6	0	3222.5	7	0	Riche	2	14000
7420	211.283	1189.81	0	0	7	0	682.241	4	0	1191.02	6	0	3444.02	7	7	Riche	2	1587.6
7421	200.189	1335.78	0	0	0	0	459.831	3	0	1191.02	6	0	3669.2	7	0	Riche	2	3824.76
7422	139.694	1457.44	0	0	0	0	287.115	3	0	1199.26	6	0	3897.41	7	0	Riche	2	3814.23
7423	109.282	1593.61	0	0	0	0	169.731	2	0	1201.28	6	0	4361	7	0	Riche	2	859.172
7424	294.228	1873.12	0	0	0	0	316.14	3	0	1254.15	7	0	4337.69	7	0	Riche	2	2722.73
7425	268.164	2024.94	0	0	0	0	544.133	4	0	1351.94	7	0	4301.62	7	0	Riche	2	875.038
7426	272.263	2190.71	0	0	0	0	1031.19	6	0	1083.37	6	0	4272.68	7	0	Riche	2	2624.34
7427	266.062	2547.2	0	0	0	0	1278.47	6	0	908.015	5	0	4272.68	7	0	Riche	2	3861.51
7428	198.332	2735.94	1	0	0	1	1561.19	7	1	749.986	5	0	3377.26	7	0	Riche	2	889.902
7429	1282.07	3902.9	3	0	0	3	1623.05	7	3	929.075	5	0	3149.62	7	0	Riche	2	1242.41
7430	855.148	4116.5	0	0	0	0	1719.39	7	0	1135.29	6	0	2925.63	7	0	Riche	2	2667.04
7431	372.454	4333.99	0	0	0	0	1844.8	7	0	1356.31	7	0	2706.2	7	0	Riche	2	14000
7432	849.643	4554.82	1	0	0	1	1993.81	7	1	1585.96	7	0	2492.54	7	0	Riche	2	373.348
7434	1849.6	4719.72	0	0	0	0	2343.98	7	0	2011.41	7	0	2089.54	7	0	Riche	2	2799.72
7435	1251.7	4627.22	0	0	0	0	2537.96	7	0	2105.93	7	0	1905.35	7	0	Riche	2	14000
7438	630.742	4385.59	1	0	1	2	3167.37	7	1	2520.39	7	0	1474.11	6	1	Riche	2	14000
7502	139.468	1228.58	0	0	0	0	1097.58	6	0	2328.54	7	0	1976.09	7	0	Riche	2	2052.51
7505	1609.3	651.431	0	1	0	2	479.842	3	0	1142.68	6	1	2939.47	7	0	Riche	2	14000
7506	224.776	1139.79	0	0	1	0	460.227	3	0	1028.17	6	0	3141.22	7	1	Riche	2	1206.3
7507	195.279	1271.01	0	0	0	0	474.186	3	0	966.218	5	0	3349.48	7	0	Riche	2	3371.87
7508	178.506	1402.08	0	0	0	0	586.904	4	0	941.019	5	0	3563.11	7	0	Riche	2	14000
7509	209.091	1537.84	0	0	0	0	383.044	3	0	941.02	5	0	3781.21	7	0	Riche	2	14000
7510	145.047	1671.6	0	0	0	0	133.092	2	0	950.724	5	0	4003.04	7	0	Riche	2	4062.22
7511	117.215	1804.54	3	0	0	3	0	1	2	943.704	5	0	4228.01	7	0	Riche	2	2896.31
7512	152.024	1938.51	0	0	0	0	17.2724	1	0	953.265	5	0	4455.65	7	0	Riche	2	417.996
7513	310.605	2075.97	0	0	0	0	267.272	3	0	1019.09	6	0	4584.14	7	0	Riche	2	1444.23
7514	403.133	2222.66	0	0	0	0	517.272	4	0	1137.27	6	0	4550.03	7	0	Riche	2	3361.14
7515	497.791	2377.25	0	0	0	0	767.272	5	0	1118.71	6	0	4529.48	7	0	Riche	2	10350.2
7516	452.731	2543.7	0	0	0	0	985.998	5	0	940.302	5	0	4522.68	7	0	Riche	2	2766.62
7517	522.801	2716.77	0	0	0	0	1142.25	6	0	731.412	4	0	4522.68	7	0	Riche	2	10567.3
7521	408.748	3636.18	1	0	0	1	1315.63	6	1	579.102	4	0	3285.48	7	0	Riche	2	2092.92
7522	1129.5	3905.15	4	2	0	6	1388.48	6	4	797.534	5	2	3051	7	0	Riche	2	2887.43
7523	992.37	4056.1	0	0	0	0	1499.96	7	0	1030.42	6	0	2819.19	7	0	Riche	2	2299.67
7524	653.716	4216.48	2	0	0	2	1642.21	7	2	1269.83	7	0	2590.76	7	0	Riche	2	2377.17
7525	1102.91	4385.25	0	0	0	0	1808	7	0	1512.67	7	0	2366.69	7	0	Riche	2	10134.7
7531	667.227	4149.86	0	0	0	0	3053.82	7	0	2644.03	7	0	1249.6	6	0	Riche	2	14000
7585	1980.89	4379.4	0	0	0	0	2816.26	7	0	3953.24	7	0	328.518	3	0	Riche	2	2337.54
7586	133.425	0	0	0	0	0	2155.86	7	0	2951.52	7	0	2828.52	7	0	Riche	2	14000
7587	170.374	0	0	0	1	0	1918.85	7	0	2943.7	7	0	2814.57	7	1	Riche	2	4035.99
7588	112.032	448.44	0	1	0	1	1987.35	7	0	2783.29	7	1	2571.4	7	0	Riche	2	2513.99
7589	135.348	1102.21	0	0	0	0	2719.24	7	0	860.321	5	0	2816.21	7	0	Riche	2	36.7046
7590	125.33	3063.18	0	0	0	0	2870.02	7	0	615.867	4	0	2935.89	7	0	Riche	2	1955.18
7591	115.006	3287.99	0	0	0	0	3400.53	7	0	431.105	3	0	3606.58	7	0	Riche	2	3476.21
7592	193.675	4452.51	0	0	0	0	3452.4	7	0	1163.3	6	0	3286.35	7	0	Riche	2	2929.52
7595	126.578	2176.49	0	0	0	0	3049.73	7	0	719.707	4	0	3153.3	7	0	Riche	2	3706.03
7596	178.978	3351.86	0	0	0	0	3698.9	7	0	1221.46	6	0	3051.82	7	0	Riche	2	446.517
7601	759.714	4433.57	0	0	0	0	1964.92	7	0	2535.96	7	0	2347.01	7	0	Riche	2	0
7602	221.966	0	2	0	0	2	2800.79	7	2	884.117	5	0	3375.23	7	0	Riche	2	14000
7603	184.378	3404.23	2	0	0	3	2835.74	7	2	738.785	4	0	3493.65	7	0	Riche	2	9920.83
7604	229.434	3647.15	0	0	0	0	2891.95	7	0	659.502	4	0	3625.47	7	0	Riche	2	5417.27
7605	207.937	3890.96	0	0	0	0	2968.23	7	0	652.371	4	0	3500.86	7	0	Riche	2	699.741
7606	249.702	4135.52	1	0	0	1	3174.8	7	1	766.956	5	0	3187.39	7	0	Riche	2	14000
7613	119.201	2106.2	0	0	0	0	1926.01	7	0	2600.01	7	0	1669.63	7	0	Riche	2	4067.27
7614	227.67	0	0	0	0	0	1753.2	7	0	2374.44	7	0	2148.53	7	0	Riche	2	2852.28
7615	322.006	0	0	0	0	0	2590.36	7	0	966.689	5	0	3690	7	0	Riche	2	2055.28
7616	287.12	3712.2	0	0	0	0	2734.77	7	0	902.371	5	0	3319.57	7	0	Riche	2	3438.62
7617	446.41	4193.01	0	0	0	0	2837.42	7	0	915.297	5	0	3147.81	7	0	Riche	2	1540.29
7618	135.175	4435	0	0	0	0	3404.25	7	0	1464.35	7	0	2591.44	7	0	Riche	2	328.702
7624	399.471	4783.63	0	0	0	0	1728.07	7	0	2543.01	7	0	1547.72	7	0	Riche	2	4373.23
7625	128.619	0	1	0	0	1	2345.97	7	1	1203.4	6	0	3536.19	7	0	Riche	2	3105.99
7626	221.755	3792.65	0	0	0	0	2504.5	7	0	1152.37	6	0	3147.7	7	0	Riche	2	406.467
7627	401.148	4264.4	0	0	0	0	2616.2	7	0	1162.52	6	0	2966.01	7	0	Riche	2	2580.31
7628	124.566	4502.56	0	0	0	0	3222.19	7	0	1630.34	7	0	2367.29	7	0	Riche	2	4282.54
7631	102.859	0	0	0	0	0	1484.19	6	0	2355.88	7	0	1689.65	7	0	Riche	2	4078.64
7632	149.231	0	1	0	0	1	1445.44	6	1	2191.26	7	0	1892.54	7	0	Riche	2	107.605
7633	201.092	109.222	0	0	0	0	1432.95	6	0	1327.86	7	0	3772.68	7	0	Riche	2	2239.33
7634	103.712	2397.4	0	0	0	0	2102.89	7	0	1300.93	7	0	3393.83	7	0	Riche	2	1038.45
7635	195.395	3887.54	0	0	0	0	2400.65	7	0	1410.72	7	0	2794.77	7	0	Riche	2	14000
7638	277.718	5406.85	0	0	0	0	1196.19	6	0	2002.47	7	0	2041.13	7	0	Riche	2	67.0404
7639	172.403	321.129	0	0	0	0	479.163	3	0	1448.3	7	0	3805.3	7	0	Riche	2	3010.61
7640	145.749	1382.17	0	0	0	0	1787.94	7	0	859.592	5	0	3708.53	7	0	Riche	2	14000
7647	202.835	1513.38	0	0	0	0	947.343	5	0	1828.42	7	0	2208.1	7	0	Riche	2	3311.57
7648	279.359	532.515	0	0	0	0	941.826	5	0	1649.11	7	0	2393.21	7	0	Riche	2	9431.93
7649	268.219	665.586	0	0	0	0	168.85	2	0	1193.7	6	0	4128.14	7	0	Riche	2	414.566
7650	164.121	1727.79	0	0	0	0	785.632	5	0	1283.71	7	0	4279.88	7	0	Riche	2	14000
7651	228.88	2363.26	0	0	0	0	1495.75	6	0	774.782	5	0	4280.1	7	0	Riche	2	14000
7652	169.879	2922.84	0	0	1	0	1611.31	7	0	640.606	4	0	4302.05	7	1	Riche	2	3035.09
7653	170.585	3103.37	1	2	0	3	1555.1	7	1	579.722	4	2	4075.94	7	0	Riche	2	752.067
7655	229.611	3490.24	0	0	1	0	1537.96	7	0	621.915	4	0	3607.86	7	1	Riche	2	3459.54
7660	102.552	2517.74	0	0	0	2	1745.08	7	0	3027.84	7	0	1795.74	7	0	Riche	2	1985.6
7661	265.954	1025.37	0	0	0	0	1518.8	7	0	2791.81	7	0	1823.85	7	0	Riche	2	709.26
7662	239.888	847.564	0	0	0	0	1301.24	6	0	2558.45	7	0	1884.99	7	0	Riche	2	504.953
7663	126.607	713.661	0	0	0	0	691.826	4	0	1475.75	7	0	2561.64	7	0	Riche	2	1503.62
7664	395.72	875.342	1	0	0	1	600.537	4	1	1295.87	7	0	2745.68	7	0	Riche	2	1202.7
7665	397.175	1010.28	1	0	0	1	1327.52	6	1	557.458	4	0	4483.12	7	0	Riche	2	3573.08
7667	1247.62	6371.37	0	0	0	2	1661.9	7	0	2958.22	7	0	2045.53	7	0	Riche	2	3499.98
7668	485.157	1200.04	2	0	0	2	439.353	3	2	1123.63	6	0	2915.18	7	0	Riche	2	2110.85
7669	497.883	1222.34	0	0	0	0	250.27	3	0	942.854	5	0	3098.39	7	0	Riche	2	2482.66
7670	306.929	1352.24	0	0	0	0	1188.42	6	0	382.403	3	0	4428.53	7	0	Riche	2	0
7676	568.33	1397.78	1	0	0	1	135.793	2	1	772.812	5	0	3268.72	7	0	Riche	2	3740.12
7677	345.26	1566.65	2	0	0	2	0	1	1	590.486	4	0	3451.27	7	0	Riche	2	1614.97
7678	288.431	1695.43	0	0	0	0	114.207	2	0	474.457	3	0	3641.84	7	0	Riche	2	507.657
7679	390.497	1827.86	0	0	2	0	364.207	3	0	441.019	3	0	3839.24	7	2	Riche	2	14000
7680	497.736	1958.93	0	0	0	0	1073.55	6	0	323.409	3	0	4387.52	7	0	Riche	2	12130.5
7681	572.498	2862.7	0	0	0	0	1288.03	6	0	1042.87	6	0	2421.58	7	0	Riche	2	14000
7686	422.858	1746.58	0	0	0	0	366.373	3	0	191.019	2	0	3993.66	7	0	Riche	2	2820.36
7687	745.085	2171.81	0	0	0	0	615.494	4	0	191.023	2	0	4189.4	7	0	Riche	2	2487.35
7688	755.864	2302.88	1	0	0	1	513.099	4	1	225.436	2	0	4390.65	7	0	Riche	2	4359.11
7689	703.343	2406.89	2	0	0	2	465.951	3	2	193.704	2	0	4596.69	7	0	Riche	2	2322.65
7690	655.916	2370.83	0	0	0	0	222.857	2	0	235.919	2	0	4806.9	7	0	Riche	2	3925.38
7691	711.785	2360.65	0	0	0	0	74.9079	1	0	430.691	3	0	4747.73	7	0	Riche	2	14000
7692	898.266	2360.85	0	0	0	0	84.9704	1	0	468.374	3	0	4658.13	7	0	Riche	2	1063.36
7693	1039.43	2377.26	0	0	0	0	299.624	3	0	370.147	3	0	4580.44	7	0	Riche	2	2891.3
7694	955.778	2419.52	0	0	0	0	545.279	4	0	368.009	3	0	4515.27	7	0	Riche	2	14000
7697	486.097	2630.92	0	0	0	0	1152.21	6	0	828.169	5	0	2372.24	7	0	Riche	2	14000
7710	241.803	1377.72	0	0	0	1	1422.45	6	0	2716.15	7	0	2070.25	7	0	Riche	2	387.714
7711	523.532	1052.18	0	0	0	0	959.825	5	0	2237.27	7	0	2205.55	7	0	Riche	2	14000
7715	486.553	966.564	0	0	0	0	441.826	3	0	1327.07	7	0	2742.53	7	0	Riche	2	3126.53
7716	509.861	1088.45	0	0	0	0	210.227	2	0	800.255	5	0	3290.4	7	0	Riche	2	2858.41
7717	162.814	1483.9	0	0	0	0	239.246	2	0	718.918	4	0	3489.77	7	0	Riche	2	2389.22
7718	164.547	1614.97	0	0	0	0	420.526	3	0	691.019	4	0	3695.31	7	0	Riche	2	62.8193
7719	243.489	1746.04	0	0	0	0	383.018	3	0	691.02	4	0	3906.03	7	0	Riche	2	4046.66
7720	310.008	1887.92	0	0	0	0	133.018	2	0	703.225	4	0	4121.14	7	0	Riche	2	3120.38
7721	318.587	2013.49	1	1	0	2	0	1	0	693.704	4	1	4340	7	0	Riche	2	1797.77
7722	272.496	2150	2	1	0	3	82.9683	1	2	706.655	4	1	4562.05	7	0	Riche	2	3593.09
7723	324.668	2283.2	0	0	0	0	279.321	3	0	793.22	5	0	4786.86	7	0	Riche	2	0
7724	501.587	2424.77	0	0	0	0	523.599	4	0	915.086	5	0	4798.61	7	0	Riche	2	0
7725	653.149	2572.32	0	0	0	0	643.959	4	0	868.918	5	0	4779.13	7	0	Riche	2	2467.93
7726	704.196	2729.88	0	0	0	0	788.82	5	0	848.316	5	0	4772.68	7	0	Riche	2	2077.06
7727	761.983	2896.77	0	0	0	0	977.135	5	0	608.635	4	0	4674.14	7	0	Riche	2	4362.8
7731	746.283	3420.31	1	2	0	3	1038.01	6	1	239.869	2	2	3452.34	7	0	Riche	2	14000
7732	155.763	3556.71	0	0	0	0	1072.13	6	0	482.947	3	0	3210.59	7	0	Riche	2	1831.79
7733	1083.71	3704.99	0	0	0	0	1160.37	6	0	730.711	4	0	2970.2	7	0	Riche	2	14000
7734	416.28	3863.76	0	0	0	0	1454.45	6	0	1228.96	6	0	2495.1	7	0	Riche	2	14000
7735	339.008	4207.98	0	0	2	0	1639.34	7	0	1383.58	7	0	2261.58	7	2	Riche	2	121.278
7797	227.004	1730.56	0	0	0	0	1118.66	6	0	2416.03	7	0	2365.84	7	0	Riche	2	14000
7798	370.631	1184.19	0	0	1	0	873.414	5	0	2171.09	7	0	2439.05	7	1	Riche	2	533.823
7800	2206.36	1136.32	0	0	0	0	400.953	3	0	1685.67	7	0	2650.94	7	0	Riche	2	2194.33
7802	394.768	1200.3	1	0	0	1	242.229	2	1	985.294	5	0	3095.6	7	0	Riche	2	3990.82
7803	552.904	1432.78	1	1	0	3	454.974	3	1	441.021	3	1	4042.47	7	0	Riche	2	2405.59
7804	440.741	2091.19	0	0	0	0	279.27	3	0	458.447	3	0	4250.68	7	0	Riche	2	14000
7805	415.036	2230.3	1	0	0	1	245.557	2	1	443.704	3	0	4463.19	7	0	Riche	2	14000
7806	383.021	2358.83	1	0	0	1	271.998	3	1	463.691	3	0	4679.4	7	0	Riche	2	1895.17
7807	373.742	2494.71	0	0	0	0	324.908	3	0	587.236	4	0	4898.83	7	0	Riche	2	5400.29
7808	585.515	2610.83	0	0	0	0	327.374	3	0	682.553	4	0	4894.4	7	0	Riche	2	1785.6
7809	707.13	2625.68	0	0	0	0	435.579	3	0	619.285	4	0	4820.52	7	0	Riche	2	1672.37
7810	744.443	2664	0	0	0	0	630.304	4	0	618.009	4	0	4758.64	7	0	Riche	2	3977.43
7811	733.118	2721.72	0	0	0	0	854.306	5	0	573.409	4	0	4635.31	7	0	Riche	2	1850.39
7815	1022.56	3209.39	5	2	0	7	832.492	5	5	476.402	3	2	3153.79	7	0	Riche	2	3124.52
7816	1195.33	3511.22	0	1	0	2	943.416	5	0	726.402	4	1	2908.71	7	0	Riche	2	14000
7817	677.668	3678.37	0	0	0	0	1493.66	6	0	1177.95	6	0	2180.19	7	0	Riche	2	2095.03
7875	580.148	1610.13	0	0	0	0	1352.09	6	0	2630.4	7	0	2565.14	7	0	Riche	2	3635.1
7876	284.315	1501.62	0	0	0	0	1102.09	6	0	2381.27	7	0	2608.97	7	0	Riche	2	82.7752
7877	323.324	1426.54	2	0	0	2	852.088	5	2	2132.34	7	0	2675.53	7	0	Riche	2	5472.29
7878	1182.24	1389.59	0	1	1	1	602.088	4	0	1883.7	7	1	2763.19	7	1	Riche	2	1497.62
7879	844.787	1386.32	0	2	0	2	352.088	3	0	1635.47	7	2	2870.01	7	0	Riche	2	4411.44
7880	1159.6	1393.92	1	0	0	1	102.088	2	1	1387.88	7	0	2993.95	7	0	Riche	2	3204.72
7882	412.724	1524.99	0	0	0	0	147.912	2	0	896.699	5	0	3285.16	7	0	Riche	2	933.416
7883	533.392	1644.39	0	1	0	1	141.497	2	0	656.128	4	1	3448.77	7	0	Riche	2	3904.18
7884	465.571	1776.56	1	1	1	2	39.773	1	1	426.544	3	1	3622.26	7	1	Riche	2	2885.49
7885	487.119	1910.28	0	0	0	0	120.935	2	0	241.609	2	0	3804.28	7	0	Riche	2	3163.75
7889	1199.99	3324.96	0	0	0	0	747.405	4	0	678.432	4	0	2867.77	7	0	Riche	2	259
7902	1409.68	3150.2	0	0	0	0	3335.32	7	0	2532.3	7	0	968.131	5	0	Riche	2	4018.76
7946	359.781	2096.96	1	0	0	1	1603.14	7	1	2872.13	7	0	2795.12	7	0	Riche	2	9498.33
7947	313.16	1831.5	1	0	1	1	1353.34	6	1	2622.13	7	0	2813.26	7	1	Riche	2	1466.01
7948	568.997	1736.14	0	0	0	0	1103.62	6	0	2372.13	7	0	2853.28	7	0	Riche	2	2513.43
7949	731.815	1670.93	0	0	0	0	854.072	5	0	2122.13	7	0	2914.27	7	0	Riche	2	3127.84
7950	1380.05	1639.16	0	0	0	0	604.892	4	0	1872.13	7	0	2994.95	7	0	Riche	2	1845.28
7951	1134.6	1636.32	1	1	0	2	356.862	3	1	1622.13	7	1	3093.78	7	0	Riche	2	2884.81
7952	1167.22	1642.83	0	0	0	0	117.5	2	0	1372.13	7	0	3209.09	7	0	Riche	2	814.707
7954	522.743	1755.59	0	1	0	1	307.035	3	0	622.13	4	1	3637.1	7	0	Riche	2	1212.88
7955	768.777	1989.67	0	0	0	0	289.773	3	0	372.13	3	0	3802.01	7	0	Riche	2	0
7956	943.285	2123.03	0	0	0	0	311.467	3	0	122.13	2	0	3975.81	7	0	Riche	2	203.061
7957	1137.87	2252.11	0	0	0	0	451.46	3	0	0	1	0	4157.38	7	0	Riche	2	4222.79
7958	1027.52	2322.67	0	3	0	3	457.551	3	0	1.25874	1	3	4345.75	7	0	Riche	2	14000
7959	984.577	2229.92	0	0	0	0	555.929	4	0	115.327	2	0	4540.08	7	0	Riche	2	3008.37
7960	883.145	2162.24	1	0	0	1	419.836	3	1	0	1	0	4739.63	7	0	Riche	2	3929.93
7961	917.447	2122.03	0	3	0	3	169.836	2	0	134.673	2	3	4623.49	7	0	Riche	2	4013.94
7962	990.833	2110.65	3	0	0	3	0	1	2	384.673	3	0	4517.62	7	0	Riche	2	972.462
7963	1180.86	2110.87	0	0	0	2	40.1095	1	0	312.842	3	0	4423.37	7	0	Riche	2	2660.24
7964	1389.67	2129.21	0	0	0	0	290.11	3	0	124.517	2	0	4341.48	7	0	Riche	2	14000
7965	1338.19	2176.3	0	1	0	1	529.723	4	0	118.009	2	1	4272.67	7	0	Riche	2	3453.12
7966	1002.43	2234.95	0	1	0	1	610.565	4	0	258.313	3	1	4176.75	7	0	Riche	2	1920.15
7972	254.776	3332.99	0	0	0	0	821.087	5	0	483.906	3	0	2598.43	7	0	Riche	2	3928.14
7973	721.029	3526.41	0	0	0	0	1058.86	6	0	639.647	4	0	2348.62	7	0	Riche	2	2376.54
7974	672.399	3726.56	0	0	0	0	1301.22	6	0	842.1	5	0	2098.87	7	0	Riche	2	1010.77
7975	293.306	3738.61	1	0	0	1	1546.01	7	1	1064.95	6	0	1849.18	7	0	Riche	2	3102.28
7976	1209.32	3603.83	2	0	0	2	1792.25	7	2	1297.73	7	0	1599.58	7	0	Riche	2	3286.76
7977	1086.18	3481.81	0	1	0	1	2039.4	7	0	1535.93	7	1	1350.14	6	0	Riche	2	14000
7986	2266.98	2900.29	0	1	0	1	3137.72	7	0	2299.93	7	1	908.723	5	0	Riche	2	2896.22
7987	263.311	2909.37	0	0	0	0	2986.16	7	0	2407.75	7	0	1157.58	6	0	Riche	2	1461.86
8029	179.024	1974.18	0	0	0	0	1144.36	6	0	2372.49	7	0	3098.5	7	0	Riche	2	3124.39
8030	1207.64	1916.68	1	0	0	1	906.105	5	1	2122.54	7	0	3154.76	7	0	Riche	2	991.183
8031	1608.56	1888.85	1	0	0	1	676.374	4	1	1872.59	7	0	3229.43	7	0	Riche	2	535.768
8032	806.775	1886.32	0	0	0	0	467.907	3	0	1622.66	7	0	3321.3	7	0	Riche	2	2874.73
8033	522.877	1892.02	1	0	1	1	229.572	2	1	1372.76	7	0	3428.96	7	1	Riche	2	14000
8034	743.029	1926.18	1	0	0	1	0	1	0	1122.9	6	0	3550.99	7	0	Riche	2	431.135
8036	291.438	2083.74	0	0	0	0	270.428	3	0	623.514	4	0	3832.5	7	0	Riche	2	14000
8037	911.772	2201.22	1	0	3	1	470.867	3	1	374.44	3	0	3989.34	7	3	Riche	2	14000
8038	1225.37	2243.26	0	0	0	0	267.243	3	0	128.998	2	0	4155.3	7	0	Riche	2	4467.03
8039	1314.37	2218.98	2	0	0	2	201.46	2	2	41.5313	1	0	4329.35	7	0	Riche	2	1252.07
8040	1123.17	2098.09	0	2	0	2	214.762	2	0	58.9947	1	2	4510.55	7	0	Riche	2	2381.12
8041	1033.62	1994.92	0	0	0	0	381.872	3	0	128.334	2	0	4656.2	7	0	Riche	2	14000
8042	947.737	1918.97	0	0	0	0	421.837	3	0	56.2963	1	0	4523.54	7	0	Riche	2	3144.3
8043	956.14	1873.55	2	0	0	2	174.723	2	2	145.966	2	0	4401.1	7	0	Riche	2	2566.86
8044	1004.29	1860.65	4	1	1	6	41.0376	1	4	388.771	3	1	4289.75	7	1	Riche	2	3768.49
8045	1159.61	1860.9	0	1	0	1	90.0577	1	0	289.731	3	1	4190.37	7	0	Riche	2	305.413
8046	1483.01	1881.67	0	0	0	0	332.705	3	0	39.7305	1	0	4103.83	7	0	Riche	2	14000
8047	1597.08	1933.38	0	0	1	0	279.723	3	0	0	1	0	4030.97	7	1	Riche	2	1226.61
8055	1182.5	3175.77	0	0	0	0	769.912	5	0	287.139	3	0	2596.58	7	0	Riche	2	2196.01
8056	952.212	3378.2	0	0	0	0	1019.68	6	0	507.378	4	0	2346.58	7	0	Riche	2	470.8
8057	1035.27	3586.64	0	1	0	1	1269.55	6	0	746.603	4	1	2096.58	7	0	Riche	2	9125.55
8058	780.9	3534.76	1	1	0	2	1519.45	7	1	991.161	5	1	1846.58	7	0	Riche	2	3371.31
8059	1026.4	3391.9	1	0	0	1	1769.39	7	1	1237.9	6	0	1596.58	7	0	Riche	2	3761.91
8060	1397.18	3261.96	1	0	0	1	2019.34	7	1	1485.72	7	0	1346.58	6	0	Riche	2	14000
8067	1480.29	2682.35	0	0	1	1	3496.53	7	0	1875.94	7	0	153.423	2	1	Riche	2	2558.38
8069	1635.76	2649.19	0	0	0	0	3121.6	7	0	1977.19	7	0	653.423	4	0	Riche	2	12058.7
8114	567.731	2214.75	0	0	0	0	1234.01	6	0	2389.98	7	0	3344.43	7	0	Riche	2	14000
8115	990.938	2163.4	1	0	0	1	985.141	5	1	2142.06	7	0	3396.62	7	0	Riche	2	14000
8116	876.144	2138.57	0	0	0	0	737.033	4	0	1894.69	7	0	3466.09	7	0	Riche	2	14000
8117	384.557	2136.32	0	0	1	0	490.848	3	0	1648.12	7	0	3551.83	7	1	Riche	2	2647
8118	578.042	2141.4	0	1	0	1	252.281	3	0	1402.76	7	1	3652.71	7	0	Riche	2	237.848
8119	783.654	2171.78	1	0	0	1	104.607	2	1	1159.38	6	0	3767.5	7	0	Riche	2	322.468
8121	599.916	2139.58	1	1	0	3	425.593	3	1	472.727	3	1	4183.22	7	0	Riche	2	3213.93
8122	1176.66	1996.53	2	0	0	2	175.593	2	2	316.079	3	0	4341.78	7	0	Riche	2	14000
8123	1160.61	1969.22	1	0	1	1	0	1	0	291.531	3	0	4508.64	7	1	Riche	2	10227.1
8124	904.812	1879.93	0	2	0	2	74.4075	1	0	308.984	3	2	4597.92	7	0	Riche	2	10382.5
8125	680.76	1764.05	0	0	0	0	324.407	3	0	327.288	3	0	4449.51	7	0	Riche	2	14000
8126	632.001	1677.69	0	1	0	2	510.847	4	0	306.296	3	1	4310.5	7	0	Riche	2	2385.32
8127	751.359	1625.54	1	2	0	3	336.967	3	1	334.596	3	2	4181.83	7	0	Riche	2	678.435
8128	792.46	1610.65	0	0	0	0	291.038	3	0	491.722	3	0	4064.47	7	0	Riche	2	2659.78
8129	834.199	1610.94	0	1	0	1	301.876	3	0	318.379	3	1	3959.45	7	0	Riche	2	2863.74
8130	1040.36	1634.89	0	2	0	2	198.619	2	0	137.841	2	2	3867.75	7	0	Riche	2	285.768
8131	1192.9	1691.1	0	0	0	0	29.7229	1	0	131.991	2	0	3790.35	7	0	Riche	2	2274.44
8138	3273.35	2825.86	1	0	0	1	518.981	4	1	0	1	0	2850.63	7	0	Riche	2	77.1701
8139	1830.67	3031.04	0	1	0	1	768.981	5	0	224.968	2	1	2601.02	7	0	Riche	2	14000
8140	470.739	3242.52	0	0	0	1	1018.98	6	0	474.968	3	0	2351.49	7	0	Riche	2	1209.55
8141	753.217	3459.14	0	0	0	1	1268.98	6	0	724.968	4	0	2102.08	7	0	Riche	2	2305.41
8142	823.928	3337.2	1	0	0	1	1518.98	7	1	974.968	5	0	1852.82	7	0	Riche	2	14000
8150	1933.39	2491.1	1	0	0	1	3518.98	7	1	1620.7	7	0	152	2	0	Riche	2	1416.92
8152	501.536	2405.24	0	0	0	0	3145.4	7	0	1666.99	7	0	431.108	3	0	Riche	2	14000
8194	549.526	2410.64	0	0	0	0	1041.78	6	0	2190.13	7	0	3639.57	7	0	Riche	2	4068.98
8195	713.451	2388.34	0	0	0	0	811.185	5	0	1948.88	7	0	3704.49	7	0	Riche	2	1311.96
8196	449.312	2386.32	0	0	0	0	596.436	4	0	1710.13	7	0	3784.84	7	0	Riche	2	3253.68
8197	666.169	2341.31	0	1	0	1	422.433	3	0	1475.13	7	1	3879.66	7	0	Riche	2	0
8198	793.782	2179.08	0	1	0	1	354.607	3	0	1245.97	6	1	3987.92	7	0	Riche	2	1304.67
8199	1137.41	2034.72	0	0	0	0	355.195	3	0	1026.58	6	0	4108.56	7	0	Riche	2	4370.8
8201	860.118	1816.16	1	0	0	1	182.178	2	1	555.132	4	0	4534.38	7	0	Riche	2	0
8202	761.413	1719.53	0	0	0	0	48.5395	1	0	541.531	4	0	4566.36	7	0	Riche	2	1502.07
8203	654.1	1670.72	1	2	0	3	88.8401	1	1	556.423	4	2	4402.72	7	0	Riche	2	2795.37
8204	475.861	1539.18	0	0	0	0	328.019	3	0	568.125	4	0	4247.49	7	0	Riche	2	1148.05
8205	463.253	1439.38	2	0	0	2	576.455	4	2	556.296	4	0	4101.64	7	0	Riche	2	1561.81
8206	561.357	1378.24	0	0	0	0	498.546	3	0	572.366	4	0	3966.2	7	0	Riche	2	317.04
8207	754.219	1360.65	0	0	0	0	366.03	3	0	420.915	3	0	3842.26	7	0	Riche	2	3793.3
8208	812.57	1360.99	0	0	0	0	350.902	3	0	176.328	2	0	3730.98	7	0	Riche	2	0
8209	963.647	1389.26	0	1	0	1	196.383	2	0	56.1297	1	1	3633.52	7	0	Riche	2	4352.27
8210	993.826	1448.59	1	2	3	3	0	1	0	100.069	2	2	3551.02	7	3	Riche	2	1024.66
8217	3054.06	2685.56	0	0	0	0	560.672	4	0	71.568	1	0	2874.82	7	0	Riche	2	2306.72
8218	1183.39	2900.68	0	0	0	0	797.711	5	0	236.078	2	0	2627.51	7	0	Riche	2	3607.07
8219	843.643	3121	1	1	0	2	1040.83	6	1	480.33	3	1	2380.76	7	0	Riche	2	640.975
8220	661.929	3319.47	1	0	1	1	1286.59	6	1	728.492	4	0	2134.77	7	1	Riche	2	3299.62
8221	994.525	3147.11	0	0	0	0	1533.73	7	0	977.591	5	0	1889.83	7	0	Riche	2	14000
8229	758.633	2251.33	0	0	0	0	3423.56	7	0	1370.7	7	0	402	3	0	Riche	2	2047.66
8230	511.78	2189.93	1	0	0	1	3208.21	7	1	1377.84	7	0	430.282	3	0	Riche	2	3721.08
8231	418.677	2155.94	0	0	0	0	2998.25	7	0	1425.14	7	0	569.521	4	0	Riche	2	14000
8260	733.019	2658.4	0	0	0	0	1151.13	6	0	2264.94	7	0	3883.43	7	0	Riche	2	14000
8261	723.752	2554.86	0	0	0	1	947.536	5	0	2032.58	7	0	3944.33	7	0	Riche	2	0
8262	199.022	2354.57	3	0	1	3	771.712	5	3	1804.94	7	0	4019.89	7	1	Riche	2	1830.13
8263	441.554	2164.64	2	0	0	2	646.725	4	2	1584.06	7	0	4109.29	7	0	Riche	2	14000
8265	1368.13	1828.67	0	0	0	0	604.952	4	0	1177.77	6	0	4326.06	7	0	Riche	2	14000
8266	1443.34	1691.36	0	0	0	0	662.33	4	0	1006.76	6	0	4451.58	7	0	Riche	2	1021.33
8279	1054.98	1925.81	0	0	0	0	462.159	3	0	615.682	4	0	3138.97	7	0	Riche	2	9028.1
8282	2530.12	2562.02	0	0	0	0	694.934	4	0	321.568	3	0	2920.29	7	0	Riche	2	14000
8283	1005.43	2786.69	1	1	0	2	897.175	5	1	392.449	3	1	2677.18	7	0	Riche	2	3837.25
8284	742.849	3015.36	0	0	0	0	1118.89	6	0	573.586	4	0	2435.47	7	0	Riche	2	3067.11
8285	840.244	3098.57	0	0	0	0	1350.52	6	0	793.086	5	0	2195.62	7	0	Riche	2	2411.66
8286	1057.37	2965.92	1	0	0	1	1587.73	7	1	1026.63	6	0	1958.3	7	0	Riche	2	2369.65
8293	1025.74	2110.48	3	0	0	3	3301.49	7	3	1126.07	6	0	659.114	4	0	Riche	2	579.441
8294	438.233	2014.05	0	0	0	0	3307.83	7	0	1120.7	6	0	652	4	0	Riche	2	3326.43
8295	213.688	1945.17	0	1	0	1	3084.41	7	0	1129.42	6	1	669.808	4	0	Riche	2	969.844
8296	522.066	1906.82	1	0	0	1	2865.39	7	1	1186.66	6	0	766.717	5	0	Riche	2	14000
8297	590.256	1899.19	0	0	0	0	2651.85	7	0	1290.63	7	0	923.074	5	0	Riche	2	3602.27
8299	1753.07	1912.64	1	0	0	1	2247.45	7	1	1598.7	7	0	1324.95	6	0	Riche	2	2151.15
8300	1899.76	1953.45	0	0	0	0	2061.04	7	0	1785.61	7	0	1547.48	7	0	Riche	2	1666.92
8325	726.829	2863.2	0	0	0	0	1497.4	6	0	2590.71	7	0	4085.19	7	0	Riche	2	352.247
8326	763.514	2639.05	0	0	0	0	1299.97	6	0	2363.94	7	0	4128.02	7	0	Riche	2	14000
8327	802.258	2419.97	0	0	0	0	1123.67	6	0	2142.35	7	0	4185.37	7	0	Riche	2	199.741
8332	780.549	1479.75	0	0	0	1	870.242	5	0	1213.19	6	0	4666.48	7	0	Riche	2	2651.02
8333	2004.55	1353.27	0	0	0	0	694.28	4	0	1106.01	6	0	4585.1	7	0	Riche	2	1280.72
8334	903.506	1264.13	0	0	0	0	575.959	4	0	1048.67	6	0	4393.79	7	0	Riche	2	1087.07
8337	1877.14	1121.79	0	0	0	0	300.187	3	0	1062.57	6	0	3860.34	7	0	Riche	2	14000
8338	975.123	980.386	1	1	1	3	167.056	2	1	937.422	5	1	3699.25	7	1	Riche	2	14000
8339	935.501	888.202	0	0	0	0	167.057	2	0	694.753	4	0	3548.48	7	0	Riche	2	14000
8345	1182.37	1575.99	0	0	0	0	581.917	4	0	466.406	3	0	2889.6	7	0	Riche	2	3065.78
8348	990.303	2227.98	0	0	0	0	761.263	5	0	572.116	4	0	2922.21	7	0	Riche	2	1812.1
8349	561.66	2457.77	0	0	0	0	881.199	5	0	571.568	4	0	2970.12	7	0	Riche	2	0
8350	490.505	2691.16	0	1	0	1	1048.09	6	0	614.248	4	1	2748.78	7	0	Riche	2	10077.2
8351	949.068	2851.04	0	0	0	0	1243.18	6	0	743.159	4	0	2513.97	7	0	Riche	2	14000
8352	386.983	2848.57	0	0	0	1	1455.16	6	0	923.184	5	0	2282.38	7	0	Riche	2	14000
8353	1372.91	2795.36	0	0	0	0	1677.64	7	0	1130.16	6	0	2055.1	7	0	Riche	2	2061.29
8354	1484.53	2612.37	0	0	0	0	1906.95	7	0	1243.5	6	0	1833.76	7	0	Riche	2	14000
8355	1586.51	2441.29	0	0	0	0	2140.9	7	0	1373.42	7	0	1620.76	7	0	Riche	2	3580.45
8356	1256.33	2284.8	0	0	0	0	2378.12	7	0	1410.65	7	0	1419.89	6	0	Riche	2	1563.17
8362	350.62	1701.94	0	0	0	0	2976.5	7	0	881.901	5	0	914.955	5	0	Riche	2	2010.3
8363	333.464	1657.98	0	0	0	0	2748.89	7	0	954.103	5	0	988.106	5	0	Riche	2	3733.88
8364	199.758	1649.19	0	0	0	0	2525.52	7	0	1080.68	6	0	1113.81	6	0	Riche	2	14000
8432	337.734	2727.31	0	0	0	0	53.6174	1	0	266.984	3	0	3484.54	7	0	Riche	2	589.562
8452	398.167	2949.49	0	0	0	0	176.556	2	0	82.8446	1	0	3313.27	7	0	Riche	2	288.423
8453	933.919	1285.24	1	1	0	2	54.0403	1	1	332.845	3	1	3241.92	7	0	Riche	2	4065.1
8462	438.604	4026.65	0	0	0	0	166.321	2	0	210.829	2	0	3077.46	7	0	Riche	2	3726.18
8466	161.507	4557.26	7	0	0	7	219.536	2	7	451.535	3	0	2844.08	7	0	Riche	2	3165.38
8482	257.805	3211.96	1	0	0	1	2052.21	7	1	3149.16	7	0	4294.74	7	0	Riche	2	5827.51
8483	962.254	2881.84	0	1	0	1	1846.43	7	0	2922.95	7	1	4306.57	7	0	Riche	2	911.085
8484	788.602	2736.17	0	0	0	0	1652.88	7	0	2700.94	7	0	4332.81	7	0	Riche	2	90.8132
8485	650.651	2533.49	1	0	0	1	1476.39	6	1	2484.25	7	0	4373.22	7	0	Riche	2	1172.58
8486	649.397	2304.39	0	0	0	0	1323.79	6	0	2274.41	7	0	4427.39	7	0	Riche	2	14000
8490	1747.47	1458.4	1	0	0	1	1104.8	6	1	1558.42	7	0	4770.62	7	0	Riche	2	8943.48
8491	1018.84	1282.04	0	0	0	0	1045.99	6	0	1433.56	7	0	4635.08	7	0	Riche	2	14000
8492	1051.06	1133.71	0	0	0	0	904.873	5	0	1344.07	7	0	4431.84	7	0	Riche	2	3932.43
8498	1991.83	648.905	1	0	0	1	0.591501	1	1	801.322	5	0	3348.1	7	0	Riche	2	14000
8507	831.867	2136.73	2	0	0	2	999.05	5	2	608.598	4	0	2675.32	7	0	Riche	2	4009.87
8508	713.492	2375.36	0	0	0	1	1093.2	6	0	728.057	4	0	2727.56	7	0	Riche	2	1113.41
8509	437.469	2616.12	1	0	0	1	1231.7	6	1	728.031	4	0	2801.23	7	0	Riche	2	1066.81
8510	943.506	2601.28	0	0	0	0	1401.45	6	0	767.764	5	0	2614.1	7	0	Riche	2	14000
8522	911.745	1409.53	0	0	0	0	2650.92	7	0	733.12	4	0	1220.6	6	0	Riche	2	1139.28
8523	204.471	1399.19	0	0	0	0	2418.52	7	0	891.644	5	0	1324.41	6	0	Riche	2	14000
8524	792.306	1400.88	1	0	1	2	2190	7	1	1085.17	6	0	1463.99	6	1	Riche	2	1804.49
8558	537.463	2858.41	1	2	0	3	2196.9	7	1	3259.67	7	2	4544.7	7	0	Riche	2	14000
8559	555.241	2688.34	0	0	0	0	2006.01	7	0	3041.69	7	0	4555.88	7	0	Riche	2	3471.64
8560	699.63	2531.56	0	1	0	1	1829.43	7	0	2829.01	7	1	4580.7	7	0	Riche	2	738.916
8561	1042.73	2390.7	1	0	0	1	1671.68	7	1	2622.93	7	0	4618.93	7	0	Riche	2	526.061
8562	610.669	2211.15	0	0	0	0	1538.58	7	0	2425.12	7	0	4670.26	7	0	Riche	2	14000
8563	478.012	1976.33	0	0	0	0	1436.99	6	0	2237.77	7	0	4734.24	7	0	Riche	2	1965.54
8564	524.087	1745.72	0	0	0	0	1373.92	6	0	2063.75	7	0	4810.39	7	0	Riche	2	1282.98
8565	761.385	1521.26	0	0	0	0	1354.61	6	0	1906.7	7	0	4898.12	7	0	Riche	2	3663.8
8566	554.608	1306.1	0	0	0	0	1354.76	6	0	1771.14	7	0	4711.12	7	0	Riche	2	823.177
8567	1557.35	1105.7	4	0	0	4	1247.34	6	4	1662.34	7	0	4497.44	7	0	Riche	2	2799.64
8568	1026.94	929.654	2	1	1	3	1131.62	6	2	1585.81	7	1	4287.68	7	1	Riche	2	959.547
8580	900.774	2071.8	0	0	0	0	1241.64	6	0	422.928	3	0	2429.07	7	0	Riche	2	14000
8581	1426.82	2317.12	1	0	0	1	1318.59	6	1	478.071	3	0	2486.49	7	0	Riche	2	2140.09
8582	906.608	2377.33	0	2	0	2	1435.5	6	0	478.031	3	2	2567.08	7	0	Riche	2	3607.55
8583	1004.36	2351.57	0	1	0	1	1583.56	7	0	536.606	4	1	2668.73	7	0	Riche	2	3975.75
8596	867.485	1149.19	0	0	0	0	2333.5	7	0	739.716	4	0	1546.79	7	0	Riche	2	10152.7
8597	368.74	1150.98	0	0	0	0	2095.73	7	0	964.232	5	0	1667.87	7	0	Riche	2	9152.63
8635	300.081	2876.5	1	0	0	1	2548.23	7	1	3599.62	7	0	4666.67	7	0	Riche	2	3858.37
8636	626.559	2686.58	0	0	0	0	2359.28	7	0	3385.07	7	0	4794.66	7	0	Riche	2	4328.85
8637	652.214	2504.87	0	0	0	0	2182.64	7	0	3175.71	7	0	4805.26	7	0	Riche	2	3476.51
8638	944.894	2335.81	0	0	0	0	2021.54	7	0	2972.64	7	0	4828.8	7	0	Riche	2	14000
8639	584.028	2182.35	0	0	0	0	1879.98	7	0	2777.23	7	0	4865.08	7	0	Riche	2	4352.28
8640	731.317	2047.99	1	0	0	2	1762.68	7	1	2591.23	7	0	4913.84	7	0	Riche	2	1513.03
8641	756.384	1898.85	0	0	0	0	1674.74	7	0	2416.79	7	0	4974.69	7	0	Riche	2	9668.62
8642	500.54	1658.74	1	0	0	1	1620.95	7	1	2256.62	7	0	5037.18	7	0	Riche	2	1109.59
8643	1282.66	1420.63	0	0	0	0	1604.61	7	0	2113.94	7	0	4812.01	7	0	Riche	2	573.132
8644	711.714	1187.37	1	0	0	1	1594.66	7	1	1992.53	7	0	4589.41	7	0	Riche	2	14000
8645	1157.33	962.566	0	0	0	0	1463.77	6	0	1896.48	7	0	4369.78	7	0	Riche	2	3362.04
8646	1775.19	753.799	0	0	0	0	1293.01	6	0	1829.77	7	0	4153.58	7	0	Riche	2	14000
8647	1119.01	578.697	0	0	2	0	1053.41	6	0	1795.69	7	0	3941.38	7	2	Riche	2	2486.61
8653	1493.21	110.65	0	0	0	0	209.363	2	0	958.557	5	0	2647.7	7	0	Riche	2	1845.61
8656	1061.53	2187.86	2	0	0	2	1551.53	7	2	228.115	2	0	2247.36	7	0	Riche	2	14000
8664	1630.79	1146.34	0	0	0	0	3260.17	7	0	163.216	2	0	1654.82	7	0	Riche	2	4080.16
8665	1392.52	1091.93	0	0	0	0	3012.57	7	0	120.697	2	0	1652	7	0	Riche	2	562.121
8667	818.01	915.201	0	0	0	0	2518.79	7	0	408.372	3	0	1700.55	7	0	Riche	2	14000
8668	1358.64	899.193	0	0	0	0	2272.92	7	0	651.407	4	0	1776.53	7	0	Riche	2	0
8702	281.296	2524.1	0	1	0	1	2535.94	7	0	3523.77	7	1	4615.29	7	0	Riche	2	14000
8703	283.159	2333.78	2	1	0	3	2372.49	7	2	3323.16	7	1	4775.96	7	0	Riche	2	3254.17
8704	641.241	2151.32	0	0	0	0	2225.18	7	0	3129.67	7	0	4944.05	7	0	Riche	2	4198.64
8705	647.535	1983.64	0	0	0	0	2097.41	7	0	2944.7	7	0	5111.61	7	0	Riche	2	1584.18
8706	431.622	1834.79	1	0	0	1	1915.61	7	1	2607.52	7	0	5168.07	7	0	Riche	2	2164.76
8707	665.916	1591.02	2	0	0	2	1868.76	7	2	2459.79	7	0	4936.21	7	0	Riche	2	81.2276
8708	2085.14	1350.15	1	0	0	1	1854.61	7	1	2329.6	7	0	4706.21	7	0	Riche	2	3505.24
8709	1588.33	1109.29	1	0	1	1	1804.08	7	1	2220.01	7	0	4478.36	7	1	Riche	2	9450.79
8710	1598.86	868.564	0	0	0	0	1608.74	7	0	2134.22	7	0	4253	7	0	Riche	2	14000
8711	318.202	630.213	0	0	0	0	1378.71	6	0	2075.17	7	0	4030.54	7	0	Riche	2	14000
8712	646.799	404.78	2	0	0	2	1157	6	2	2045.18	7	0	3811.49	7	0	Riche	2	1891.93
8718	1700.87	528.451	0	0	0	0	953.58	5	0	266.396	3	0	1914.32	7	0	Riche	2	14000
8719	882.494	1278.45	0	0	0	0	1067.08	6	0	211.858	2	0	1889.94	7	0	Riche	2	260.608
8720	639.257	1528.45	0	0	0	0	1221.88	6	0	85.3154	1	0	1888.97	7	0	Riche	2	2817.42
8723	537.24	1884.97	0	0	0	0	1992.44	7	0	112.76	2	0	2232.3	7	0	Riche	2	14000
8726	574.556	1810.9	1	0	0	1	2647.22	7	1	812.878	5	0	2330.42	7	0	Riche	2	4393.11
8727	956.834	1593.67	0	1	0	1	2842.49	7	0	1061.03	6	1	2195.47	7	0	Riche	2	14000
8731	1802.17	911.847	1	0	0	1	3236.46	7	1	109.872	2	0	1904.45	7	0	Riche	2	1951.93
8732	465.65	845.16	0	0	0	0	2986.9	7	0	0	1	0	1902	7	0	Riche	2	14000
8733	727.479	773.44	0	1	1	1	2737.41	7	0	140.128	2	1	1908.18	7	1	Riche	2	1620.92
8734	384.634	671.19	0	0	0	0	2488.03	7	0	390.128	3	0	1944.31	7	0	Riche	2	3633.14
8735	166.943	649.193	0	0	0	0	2238.78	7	0	640.128	4	0	2011.11	7	0	Riche	2	2932.59
8736	755.612	651.183	0	0	0	0	1989.72	7	0	890.128	5	0	2105.65	7	0	Riche	2	14000
8768	564.996	2171.69	0	0	0	0	2572.65	7	0	3482.34	7	0	4590.65	7	0	Riche	2	948.533
8769	730.822	1981.24	0	0	0	0	2437.46	7	0	3298.2	7	0	4765.28	7	0	Riche	2	1175.85
8770	535.92	1797.77	0	0	0	0	2321.41	7	0	3123.23	7	0	4946.39	7	0	Riche	2	1884.74
8771	667.278	1632.06	0	0	0	0	2158.56	7	0	2807.56	7	0	5082.02	7	0	Riche	2	2896.51
8772	606.273	1379.1	1	0	0	1	2117.09	7	1	2670.93	7	0	4846.05	7	0	Riche	2	1222.7
8773	5830.8	1270.73	0	0	0	0	2104.61	7	0	2551.53	7	0	4611.56	7	0	Riche	2	1246.27
8774	5569.93	1035.4	0	0	0	0	1937.58	7	0	2451.88	7	0	4378.78	7	0	Riche	2	14000
8775	945.806	800.797	0	0	0	0	1715.23	7	0	2374.48	7	0	4148.01	7	0	Riche	2	14000
8776	238.48	560.595	2	0	0	2	1501.61	7	2	2321.55	7	0	3919.6	7	0	Riche	2	4429.71
8777	829.719	319.73	1	0	1	1	1301	6	1	2294.78	7	0	3693.98	7	1	Riche	2	5883.68
8780	1198.8	41.4074	1	0	1	1	40.8984	1	1	1249.96	7	0	2098.47	7	1	Riche	2	14000
8781	1611.69	287.746	1	0	0	1	243.006	2	1	1021.84	6	0	1952.14	7	0	Riche	2	14000
8782	959.891	534.239	0	0	0	0	491.245	3	0	806.782	5	0	1828.42	7	0	Riche	2	3376.21
8784	621.132	1031.44	1	0	0	1	990.385	5	1	489.281	3	0	1668.12	7	0	Riche	2	4276.31
8785	474.719	1280.85	0	0	0	0	1240.21	6	0	318.271	3	0	1640.09	7	0	Riche	2	299.433
8786	261.264	1530.46	4	0	0	4	1414.97	6	4	68.271	1	0	1638.97	7	0	Riche	2	3657.05
8787	417.539	1780.18	2	1	0	3	1756.65	7	2	157.009	2	1	1696.88	7	0	Riche	2	736.076
8788	481.217	1714.11	0	0	0	0	2210.97	7	0	0	1	0	2025.14	7	0	Riche	2	14000
8791	899.281	1477.21	0	0	0	0	2999.72	7	0	1055.02	6	0	2415.28	7	0	Riche	2	2381.49
8795	400.902	688.356	0	0	0	0	3210.89	7	0	169.679	2	0	2154.17	7	0	Riche	2	14000
8796	555.714	599.356	0	0	0	0	2981.28	7	0	129.303	2	0	2152	7	0	Riche	2	1599.72
8797	164.771	568.241	0	1	0	1	2731.28	7	0	190.67	2	1	2157.46	7	0	Riche	2	550.674
8798	115.974	434.051	0	0	0	0	2481.28	7	0	410.998	3	0	2189.49	7	0	Riche	2	14000
8799	285.575	399.193	0	0	0	0	2231.28	7	0	653.057	4	0	2249.01	7	0	Riche	2	946.546
8800	615.853	401.282	0	0	0	0	1981.28	7	0	899.471	5	0	2333.94	7	0	Riche	2	14000
8801	268.712	445.902	0	0	0	0	1731.28	7	0	1147.44	6	0	2441.62	7	0	Riche	2	4102.28
8802	633.355	597.176	0	0	0	0	1481.28	6	0	1396.13	7	0	2569.18	7	0	Riche	2	1650.64
8829	112.386	3052.64	0	0	0	0	334.011	3	0	1031.94	6	0	2802.33	7	0	Riche	2	1305.41
8832	1539.6	797.135	11	0	0	11	648.713	4	11	411.501	3	0	2211.18	7	0	Riche	2	14000
8836	1142.11	1786.71	1	0	0	1	1260.23	6	1	145.494	2	0	2147.35	7	0	Riche	2	3878.34
8837	816.284	2035.69	0	0	0	0	1652.04	7	0	228.031	2	0	2336.21	7	0	Riche	2	4164.31
8838	467.242	2101.93	0	0	0	0	1782.2	7	0	333.813	3	0	2447.48	7	0	Riche	2	1287.5
8851	835.728	0	1	0	0	1	489.54	3	1	694.599	4	0	2055.5	7	0	Riche	2	14000
8852	1470.6	778.451	1	1	0	2	739.54	4	1	462.836	3	1	1970.37	7	0	Riche	2	14000
8853	678.63	1028.45	16	0	0	16	1404.4	7	16	0	1	0	1898.45	7	0	Riche	2	14000
8864	657.089	0	5	0	0	5	1575.27	7	5	0	1	0	1649.89	7	0	Riche	2	2659.23
8865	440.407	1819.33	0	5	0	5	1953.24	7	0	22.8306	1	5	1778.11	7	0	Riche	2	14000
8866	458.45	1640.53	0	0	2	0	2107.46	7	0	21.9694	1	0	1889.16	7	2	Riche	2	930.285
8879	276.005	1604.12	0	0	0	0	1928.72	7	0	269.372	3	0	1456.85	6	0	Riche	2	6025.64
8880	260.624	1483.7	0	0	1	0	2683.46	7	0	334.472	3	0	2187.17	7	1	Riche	2	14000
8886	372.688	2133.69	0	0	0	0	2995.52	7	0	3668.68	7	0	4240.02	7	0	Riche	2	2900.82
8889	336.913	0	0	0	0	0	1584.71	7	0	166.379	2	0	1138.97	6	0	Riche	2	8678.08
8891	721.429	1158.78	0	0	0	0	2501.6	7	0	391.129	3	0	1835.61	7	0	Riche	2	14000
8892	831.081	1103.87	0	0	0	0	2671.62	7	0	492.942	3	0	2037.58	7	0	Riche	2	4222.4
8893	981.535	1121.94	0	0	3	1	2094.07	7	0	897.656	5	0	2731.31	7	3	Riche	2	1055.41
8912	358.733	0	0	0	0	0	1688.37	7	0	385.303	3	0	908.949	5	0	Riche	2	1092.52
8914	158.972	1050.14	0	0	0	0	1866.74	7	0	771.994	5	0	1125.04	6	0	Riche	2	1704.68
8915	630.034	925.189	0	0	0	0	2318.07	7	0	639.611	4	0	1691.89	7	0	Riche	2	1671.12
8916	675.969	853.875	0	0	0	0	2925.46	7	0	886.141	5	0	2903.61	7	0	Riche	2	538.108
8917	988.63	104.155	1	0	0	1	2685.67	7	1	879.303	5	0	2902	7	0	Riche	2	4489.77
8918	715.579	0	0	0	0	0	2447.92	7	0	890.399	5	0	2906.05	7	0	Riche	2	4079.36
8923	689.214	1819.29	0	0	0	0	2656.32	7	0	3476.55	7	0	4593.18	7	0	Riche	2	2093.19
8924	244.371	1628.84	0	0	0	0	2550.24	7	0	3311.01	7	0	4780.81	7	0	Riche	2	14000
8925	120.55	1444.23	1	0	0	1	2465.05	7	1	3156.62	7	0	4973.92	7	0	Riche	2	1807.88
8926	267.182	1281.58	1	0	0	1	2402.95	7	1	3015.08	7	0	5006.99	7	0	Riche	2	1696.01
8927	1895.14	1150.69	16	0	0	16	2365.77	7	16	2888.27	7	0	4767.31	7	0	Riche	2	4038.52
8928	6208.65	1063.36	1	1	0	3	2273.85	7	1	2778.23	7	1	4528.74	7	0	Riche	2	3261.91
8929	3505.58	970.102	0	2	0	3	2057.47	7	0	2687	7	2	4291.47	7	0	Riche	2	14000
8930	752.67	723.465	0	0	0	1	1849.59	7	0	2616.57	7	0	4055.74	7	0	Riche	2	3723
8931	614.109	480.317	1	1	0	2	1653.42	7	1	2568.63	7	1	3821.81	7	0	Riche	2	8956.67
8935	1052.33	84.0374	0	0	0	0	290.898	3	0	1167.41	6	0	1909.61	7	0	Riche	2	14000
8936	652.187	330.376	2	1	0	3	376.83	3	2	931.659	5	1	1747.53	7	0	Riche	2	927.366
8937	1136.72	576.715	2	0	0	2	569.448	4	2	705.791	4	0	1608.14	7	0	Riche	2	3812.56
8938	1171.37	823.053	0	0	1	1	794.695	5	0	503.281	4	0	1497.79	6	1	Riche	2	3622.05
8942	165.536	1752.14	0	0	0	0	2302.96	7	0	238.437	2	0	1676.88	7	0	Riche	2	14000
8943	369.424	1353.78	0	0	0	0	2435.56	7	0	137.24	2	0	1828.72	7	0	Riche	2	53.3783
8944	533.696	1348.57	1	0	0	1	2550.29	7	1	147.858	2	0	2000.36	7	0	Riche	2	4179.17
8946	791.077	1425.65	0	0	0	0	2994.98	7	0	816.634	5	0	2592.92	7	0	Riche	2	2718.58
8947	674.315	1396.25	0	0	0	0	3168.9	7	0	1063.91	6	0	2640.47	7	0	Riche	2	9020.13
8948	575.508	1155.39	0	0	0	0	3352.45	7	0	939.814	5	0	2546.82	7	0	Riche	2	14000
8949	399.964	919.434	0	1	0	1	3544.14	7	0	718.202	4	1	2474.98	7	0	Riche	2	2100.18
8950	441.318	693.384	0	0	0	0	3098.55	7	0	394.896	3	0	2403.94	7	0	Riche	2	3695.03
8951	273.028	355.845	0	0	0	0	2873.24	7	0	379.303	3	0	2402	7	0	Riche	2	1730.47
8952	586.108	319.009	0	0	0	0	2437.1	7	0	544.124	4	0	2435.64	7	0	Riche	2	1078.26
8953	176.892	149.193	0	0	0	0	2229.12	7	0	744.066	4	0	2489.29	7	0	Riche	2	14000
8985	1267.89	823.352	2	0	0	2	2402.99	7	2	3008.62	7	0	4458.42	7	0	Riche	2	259.182
8986	1119.21	780.738	0	1	0	1	2199.36	7	0	2924.6	7	1	4217.2	7	0	Riche	2	3802.99
8987	681.677	710.394	0	0	0	0	2006.23	7	0	2860.02	7	0	3977.06	7	0	Riche	2	722.743
8993	1007.35	167.611	0	0	0	1	540.898	4	0	1118.89	6	0	1736.26	7	0	Riche	2	2431.3
8994	533.491	379	1	0	0	1	591.566	4	1	870.101	5	0	1556.24	7	0	Riche	2	14000
8995	1112.49	619.829	0	0	0	0	729.534	4	0	622.276	4	0	1397.9	6	0	Riche	2	14000
8998	173.362	1358.36	0	0	0	0	1352.42	6	0	96.8252	1	0	1140.58	6	0	Riche	2	1293
9000	301.09	1400.5	0	0	0	0	2207.68	7	0	433.558	3	0	1476.47	6	0	Riche	2	2401.02
9001	465.199	1104.96	0	0	0	0	2345.94	7	0	387.24	3	0	1646.88	7	0	Riche	2	4318.59
9002	793.779	1098.57	0	0	0	0	2853.44	7	0	676.758	4	0	2249.22	7	0	Riche	2	810.872
9003	946.136	1190.41	1	0	0	1	3044.94	7	1	893.315	5	0	2468.05	7	0	Riche	2	14000
9004	949.991	1303.82	0	0	0	0	3244.42	7	0	1123.84	6	0	2692.31	7	0	Riche	2	3814.43
9005	433.447	1107.84	0	0	0	0	3450.48	7	0	1065.55	6	0	2783.85	7	0	Riche	2	14000
9006	240.721	858.911	0	0	1	0	3476.09	7	0	876.337	5	0	2718.27	7	1	Riche	2	1803.28
9007	948.441	610.861	0	0	0	0	3238.47	7	0	724.935	4	0	2674.55	7	0	Riche	2	2539.75
9008	738.312	365.477	0	0	0	0	3002.86	7	0	638.822	4	0	2653.76	7	0	Riche	2	14000
9009	1150.54	137.824	0	0	0	0	2769.77	7	0	629.303	4	0	2652	7	0	Riche	2	3145.11
9010	853.794	69.7768	0	0	0	0	2539.91	7	0	644.716	4	0	2656.43	7	0	Riche	2	8590
9036	125.413	591.678	0	0	0	0	2550.17	7	0	3241.93	7	0	4401.19	7	0	Riche	2	1317.14
9037	350.669	530.779	0	0	0	0	2359.27	7	0	3164.1	7	0	4156.65	7	0	Riche	2	4212.32
9042	215.806	0	0	0	0	0	832.682	5	0	1386.56	7	0	2016.96	7	0	Riche	2	2283.38
9043	488.293	40.32	0	0	0	0	790.968	5	0	1259.29	7	0	1795.93	7	0	Riche	2	1727.48
9044	1108.61	270.197	1	0	0	1	790.898	5	1	1114.7	6	0	1583.55	7	0	Riche	2	3492.43
9045	309.322	513.052	0	0	1	1	826.377	5	0	864.697	5	0	1383.79	6	1	Riche	2	14000
9050	985.387	1610.36	0	1	0	1	1649.55	7	0	135.303	2	1	888.971	5	0	Riche	2	14000
9051	402.704	1404.08	1	0	0	1	1997.32	7	1	666.403	4	0	1293.43	6	0	Riche	2	1404.15
9052	242.867	856.828	1	0	0	1	2149.16	7	1	637.24	4	0	1485	6	0	Riche	2	3868.85
9053	803.933	848.575	1	0	0	1	2500.6	7	1	706.478	4	0	1909.12	7	0	Riche	2	14000
9054	877.106	876.809	0	0	0	0	2693.99	7	0	845.057	5	0	2133.54	7	0	Riche	2	1417.69
9055	1146.31	962.638	0	0	0	0	2896.06	7	0	968.769	5	0	2363.11	7	0	Riche	2	3972.26
9056	1073.09	1099.79	1	0	0	1	3105.11	7	1	959.754	5	0	2596.45	7	0	Riche	2	14000
9057	361.318	1104.16	0	0	0	0	3319.83	7	0	966.999	5	0	2832.63	7	0	Riche	2	2122.53
9058	406.505	854.155	0	0	0	0	3409.45	7	0	1027.94	6	0	2962.69	7	0	Riche	2	1339.72
9059	792.229	604.155	1	0	0	1	3166.83	7	1	950.096	5	0	2922.62	7	0	Riche	2	14000
9060	1425.11	354.155	0	0	0	0	1981.48	7	0	1087.63	6	0	2974.65	7	0	Riche	2	14000
9079	369.926	1427.04	0	0	0	0	3189.18	7	0	3786.69	7	0	4545.1	7	0	Riche	2	8807.55
9080	257.722	762.077	0	0	0	0	2533.79	7	0	3173.93	7	0	4110.45	7	0	Riche	2	14000
9086	500.646	0	0	0	0	1	1072.99	6	0	1190.9	6	0	1919.93	7	0	Riche	2	831.335
9087	728.754	122.778	0	0	1	0	1040.95	6	0	1039.96	6	0	1686.23	7	1	Riche	2	1500.21
9088	502.369	356.407	0	1	0	1	1040.9	6	0	932.624	5	1	1457.96	6	0	Riche	2	2136.05
9089	522.246	593.987	0	0	0	0	1068.11	6	0	878.159	5	0	1238.1	6	0	Riche	2	14000
9090	503.336	824.14	0	0	0	0	1150.27	6	0	633.495	4	0	1032.07	6	0	Riche	2	3864.66
9094	564.185	1493.81	0	0	0	0	1400.53	6	0	204.375	2	0	638.971	4	0	Riche	2	3027.07
9095	127.127	1268.72	0	0	0	0	1650.81	7	0	898.456	5	0	940.065	5	0	Riche	2	253.182
9096	128.972	702.985	2	0	0	2	1797.15	7	2	908.412	5	0	1136.21	6	0	Riche	2	1850.44
9097	781.258	610.219	1	0	0	1	1964.52	7	1	887.24	5	0	1350.27	6	0	Riche	2	14000
9098	230.291	598.575	0	0	3	0	2549.12	7	0	805.955	5	0	2042.06	7	3	Riche	2	8479.05
9099	426.03	749.178	0	0	0	0	2761.81	7	0	721.898	4	0	2280.85	7	0	Riche	2	10742.1
9100	323.844	918.774	1	0	0	1	2980.3	7	1	709.754	4	0	2521.81	7	0	Riche	2	2650.85
9101	530.511	1115.65	0	0	0	0	2622.78	7	0	1129.3	6	0	3152	7	0	Riche	2	4113.64
9102	1146.55	0	0	0	1	0	2378.75	7	0	1137.96	6	0	3155.73	7	1	Riche	2	14000
9103	276.778	0	0	0	0	0	2136.1	7	0	1194.79	6	0	3177.71	7	0	Riche	2	3618.26
9129	159.408	902.535	0	0	0	0	3494.7	7	0	4006.59	7	0	4202.79	7	0	Riche	2	450.321
9130	210.98	756.569	0	0	0	0	2566.49	7	0	2869.29	7	0	3830.28	7	0	Riche	2	14000
9136	176.889	56.3049	0	0	0	0	1316.91	6	0	1019.3	6	0	1851.79	7	0	Riche	2	14000
9139	411.909	679.941	0	0	0	0	1312.93	6	0	635.427	4	0	1129.56	6	0	Riche	2	14000
9140	525.785	910.332	0	0	0	0	1299.32	6	0	633.576	4	0	898.987	5	0	Riche	2	14000
9141	524.835	1146.97	0	0	1	1	1201.17	6	0	543.649	4	0	682.229	4	1	Riche	2	2639.79
9142	1432.59	1382.01	0	0	0	0	1149.94	6	0	419.172	3	0	497.691	3	0	Riche	2	2909.51
9143	700.615	1614.01	0	0	1	1	1144.09	6	0	403.175	3	0	393.645	3	1	Riche	2	4399.84
9144	349.317	1412.33	3	0	0	3	1151.93	6	3	425.273	3	0	388.971	3	0	Riche	2	8589.6
9145	152.913	1171.69	0	1	0	1	1308.08	6	0	752.436	5	1	586.921	4	0	Riche	2	2440.12
9146	1232.12	710.085	0	0	0	0	1445.91	6	0	972.785	5	0	791.667	5	0	Riche	2	1517.89
9147	737.269	507.347	0	0	0	0	1610.97	7	0	1153.83	6	0	1016.86	6	0	Riche	2	2806.6
9148	1344.86	368.212	1	0	0	1	3328.91	7	1	588.987	4	0	2965.14	7	0	Riche	2	14000
9149	1095.84	729.666	1	0	0	1	3079.96	7	1	770.376	5	0	3213.15	7	0	Riche	2	1541.8
9151	1717.81	308.277	1	1	0	2	2582.66	7	1	1208.98	6	1	3402	7	0	Riche	2	4359.1
9184	2048.85	721.297	0	0	0	0	3735.34	7	0	3990.15	7	0	4083.85	7	0	Riche	2	2051.65
9185	420.057	553.606	0	0	0	0	3605.81	7	0	4066.6	7	0	4308.32	7	0	Riche	2	911.246
9186	345.016	403.181	0	0	0	0	3419.02	7	0	3817.78	7	0	4535.47	7	0	Riche	2	4303.68
9187	375.757	281.501	0	0	0	0	2735.7	7	0	2824.63	7	0	3813.01	7	0	Riche	2	14000
9196	553.413	990.558	0	0	0	0	1085.67	6	0	383.576	3	0	822.308	5	0	Riche	2	840.813
9199	820.125	1621.64	0	0	0	0	894.091	5	0	653.175	4	0	151.562	2	0	Riche	2	446.008
9200	1107.9	1372.19	0	0	0	0	904.097	5	0	667.041	4	0	138.971	2	0	Riche	2	14000
9201	676.527	1122.98	2	0	0	2	973.119	5	2	758.351	5	0	235.012	2	0	Riche	2	629.56
9202	682.267	874.217	1	0	0	1	1096.14	6	1	911.179	5	0	460.967	3	0	Riche	2	1622
9205	848.189	154.249	1	0	0	1	2546.27	7	1	247.754	2	0	2193.93	7	0	Riche	2	14000
9206	975.23	676.224	2	1	0	3	2781.74	7	2	209.754	2	1	2443.47	7	0	Riche	2	12013.4
9207	1153.68	902.528	2	0	0	2	3019.54	7	2	240.739	2	0	2693.11	7	0	Riche	2	808.452
9208	1278.98	1077.92	0	0	1	0	3259.17	7	0	423.708	3	0	2942.8	7	1	Riche	2	3981.3
9233	286.753	1254.06	0	0	0	0	2712.44	7	0	3414.76	7	0	4357.58	7	0	Riche	2	2502.39
9235	125.536	203.365	0	0	0	1	1834.38	7	0	2230.9	7	0	3126.47	7	0	Riche	2	14000
9236	509.604	103.298	0	0	0	0	1446.05	6	0	414.633	3	0	666.485	4	0	Riche	2	3834.28
9237	399.05	1054.91	0	0	0	0	1531.54	7	0	653.508	4	0	775.54	5	0	Riche	2	14000
9238	572.939	860.819	1	0	0	1	2148	7	1	888.944	5	0	1574.96	7	0	Riche	2	14000
9239	494.359	603.875	0	0	0	0	2343.81	7	0	938.207	5	0	1806.31	7	0	Riche	2	1446.01
9240	178.743	635.13	0	0	0	0	3203.39	7	0	719.52	4	0	2764.38	7	0	Riche	2	2062.65
9241	404.884	868.964	0	0	0	0	3360.13	7	0	799.552	5	0	3008.17	7	0	Riche	2	2186.32
9242	690.028	624.916	0	0	0	0	3113.67	7	0	941.199	5	0	3171	7	0	Riche	2	481.943
9243	1056.13	388.513	0	0	0	0	2867.83	7	0	1121.35	6	0	3153.48	7	0	Riche	2	3515.31
9256	145.457	403.716	0	0	0	0	2421.46	7	0	597.65	4	0	1978.14	7	0	Riche	2	4166.98
9257	912.003	566.448	0	0	0	0	2644.44	7	0	478.288	3	0	2223.8	7	0	Riche	2	4016.89
9258	1799.68	776.966	0	0	0	0	2871.87	7	0	459.754	3	0	2470.34	7	0	Riche	2	14000
9259	1081.35	1004.05	2	0	0	2	3102.77	7	2	474.692	3	0	2717.5	7	0	Riche	2	14000
9266	267.327	2314.44	0	0	0	0	2533.05	7	0	2577.17	7	0	3563.19	7	0	Riche	2	14000
9267	375.108	167.709	0	0	0	0	1862.74	7	0	813.338	5	0	1446.21	6	0	Riche	2	14000
9268	977.837	103.875	0	0	0	0	2085.51	7	0	628.335	4	0	1695.23	7	0	Riche	2	1392.97
9269	212.777	218.134	1	0	0	1	2313.86	7	1	435.671	3	0	1944.49	7	0	Riche	2	1259.89
9275	557.995	2075.17	0	0	0	0	2692.45	7	0	2551.96	7	0	3560.48	7	0	Riche	2	14000
9277	282.367	0	0	0	0	0	1756.49	7	0	696.618	4	0	1439.52	6	0	Riche	2	9498.45
9327	261.004	592.426	0	0	0	0	3772.38	7	0	4050.67	7	0	4207.25	7	0	Riche	2	386.626
9328	306.4	219.977	0	0	0	1	3594.25	7	0	3800.81	7	0	4439.57	7	0	Riche	2	14000
[truncated: 8,634 more rows]

## Sheet: Feuil1
	Level of	Column	Estimate	Standard	Wald	Lower CL	Upper CL	p					Level of	Column	Estimate	Standard	Wald	Lower CL	Upper CL						Level of	Column	Estimate	Standard	Wald	Lower CL	Upper CL				p
Intercept		1	-1.46965	0.0799916	337.55	-1.62643	-1.31287	0	0.230006			Intercept		1	-2.03357	0.116583	304.262	-2.26207	-1.80507	0.130867	0.104135	0.164463	0	Intercept		1	-3.71102	0.224865	272.36	-4.15175	-3.27029	1.25215	0.0379953	1	0
PopM		2	9.53398e-05	4.8763e-06	382.267	8.57824e-05	0.000104897	0	1.0001			PopM		2	6.31037e-05	7.2928e-06	74.8721	4.881e-05	7.73973e-05	1.00006	1.00005	1.00008	0	PopM		2	0.000150521	1.10402e-05	185.882	0.000128883	0.00017216	1.00001	1.00017	1	0
DistForest		3	-8.66641e-05	4.9365e-06	308.205	-9.63395e-05	-7.69888e-05	0	0.999913			DistForest		3	-8.6304e-05	6.08938e-06	200.87	-9.82389e-05	-7.4369e-05	0.999914	0.999902	0.999926	0	DistForest		3	-2.31972e-05	1.25934e-05	3.39303	-4.78798e-05	1.48534e-06	1.00001	1	1.06766	0.0654726
Typo_5	Defa._MD	4	1.88014	0.080266	548.678	1.72282	2.03746	0	6.55444			Typo_5	Favorise	4	1.04906	0.134186	61.1199	0.786057	1.31206	2.85496	2.19473	3.7138	5.32907e-15	Typo_5	Favorise	4	0.934211	0.26846	12.1097	0.40804	1.46038	1.30795	4.3076	3.69858	0.000501612
Typo_5	Defa._FD	5	0.910979	0.0838079	118.154	0.746718	1.07524	0	2.48676			Typo_5	Defa._MD	5	2.0698	0.117476	310.429	1.83956	2.30005	7.92327	6.29374	9.9747	0	Typo_5	Defa._MD	5	1.31041	0.22941	32.628	0.860776	1.76005	1.25786	5.81271	3.51788	1.11596e-08
Typo_5	Planned	6	1.0497	0.0819938	163.896	0.888994	1.2104	0	2.85679			Typo_5	Defa._FD	6	1.03326	0.121863	71.8916	0.794413	1.27211	2.81021	2.21314	3.56836	0	Typo_5	Defa._FD	6	0.719617	0.238532	9.10146	0.252104	1.18713	1.26938	3.27766	3.55866	0.00255406
Typo_5	Indus	7	0.143	0.18024	0.629464	-0.210263	0.496263	0.427552	1.15373			Typo_5	Planned	7	1.20252	0.120802	99.0918	0.965751	1.43928	3.32849	2.62676	4.21768	0	Typo_5	Planned	7	1.00726	0.233357	18.6311	0.549884	1.46463	1.26283	4.32593	3.53542	1.58616e-05
Typo_5	Defa._HD	8	2.00115	0.0943903	449.473	1.81614	2.18615	0	7.39753			Typo_5	Delhi_Cantonment	8	0.626976	0.170706	13.4897	0.292398	0.961554	1.87194	1.33964	2.61576	0.000239876	Typo_5	Delhi_Cantonment	8	0.383068	0.332138	1.33019	-0.267912	1.03405	1.39395	2.81243	4.03072	0.248772
Typo_5	Favorise	9	1.09585	0.086453	160.674	0.926409	1.2653	0	2.99173			Typo_5	Defa._HD	9	2.5898	0.135453	365.555	2.32431	2.85528	13.327	10.2197	17.3793	0	Typo_5	Defa._HD	9	1.50474	0.293492	26.2864	0.929508	2.07998	1.3411	8.00428	3.82326	2.9436e-07
Typo_5	Delhi_Cantonment	10	0.725663	0.109809	43.6711	0.510441	0.940884	3.88471e-11	2.0661			Typo_5	Indus	10	0.524521	0.275067	3.6362	-0.014601	1.06364	1.68965	0.985505	2.89691	0.0565358	Typo_5	Indus	10	-0.522803	0.740959	0.497838	-1.97506	0.929449	2.09795	2.53311	8.14942	0.480451
Typo_5	Periph	11	0						1			Typo_5	Periph	11	0					1	1	1		Typo_5	Periph	11	0					1	1	1
												CAT_DIS10	1	12	2.86376	0.282599	102.691	2.30988	3.41765	17.5274	10.0732	30.4976	0	CAT_DIS09	1	12	2.42685	0.740289	10.7469	0.975912	3.87779	11.3232	2.65359	48.3173	0.00104453
												CAT_DIS10	2	13	1.36996	0.588779	5.41389	0.215972	2.52394	3.93518	1.24107	12.4777	0.0199771	CAT_DIS09	2	13	2.43617	0.546955	19.8386	1.36415	3.50818	11.4291	3.91241	33.3874	8.42648e-06
												CAT_DIS10	3	14	-0.481796	1.00651	0.229135	-2.45452	1.49093	0.617673	0.0859045	4.44121	0.632166	CAT_DIS09	3	14	2.39328	0.463673	26.6417	1.48449	3.30206	10.9493	4.41274	27.1685	2.44898e-07
												CAT_DIS10	4	15	-0.214395	0.716324	0.0895803	-1.61836	1.18957	0.807029	0.198223	3.28568	0.764711	CAT_DIS09	4	15	1.10239	1.02378	1.15945	-0.904189	3.10897	3.01135	0.40487	22.3979	0.281579
	Level of	Column	Estimate	Standard	Wald	Lower CL	Upper CL	p				CAT_DIS10	5	16	-13.1591	0.165113	6351.69	-13.4827	-12.8355	1.92781e-06	1.39482e-06	2.66446e-06	0	CAT_DIS09	5	16	1.90426	0.545813	12.1721	0.834488	2.97403	6.71445	2.30363	19.5707	0.000485097
Intercept		1	-1.46965	0.0799916	337.55	-1.62643	-1.31287	0	0.230006	0.19663	0.269047	CAT_DIS10	6	17	-1.70834	1.00651	2.88079	-3.68106	0.264385	0.181166	0.0251962	1.30263	0.089642	CAT_DIS09	6	17	0.813708	1.02394	0.631516	-1.19319	2.8206	2.25626	0.303254	16.7869	0.4268
Distance to forest		2	-8.66641e-05	4.9365e-06	308.205	-9.63395e-05	-7.69888e-05	0	0.999913	0.999904	0.999923	CAT_DIS10	7	18	0					1	1	1		CAT_DIS09	7	18	0					1	1	1
Population		3	9.53398e-05	4.8763e-06	382.267	8.57824e-05	0.000104897	0	1.0001	1.00009	1.0001																					1
Typology	Planned	4	1.0497	0.0819938	163.896	0.888994	1.2104	0	2.85679	2.43268	3.35484	2008	Level of	Column	Estimate	Standard	Wald	Lower CL	Upper CL				p
Typology	Riche	5	1.09585	0.086453	160.674	0.926409	1.2653	0	2.99173	2.52542	3.54415	Intercept		1	-3.4693	0.223358	241.257	-3.90708	-3.03153	0.0311388	0.0200992	0.0482419	0
Typology	Deprived MD	6	1.88014	0.080266	548.678	1.72282	2.03746	0	6.55444	5.60032	7.67111	PopM		2	0.000138137	9.93353e-06	193.382	0.000118668	0.000157607	1.00014	1.00012	1.00016	0
Typology	Deprived HD	7	2.00115	0.0943903	449.473	1.81614	2.18615	0	7.39753	6.14811	8.90086	DistForest		3	-8.81592e-05	1.2974e-05	46.1733	-0.000113588	-6.27308e-05	0.999912	0.999886	0.999937	1.08242e-11
Typology	Indus	8	0.143	0.18024	0.629464	-0.210263	0.496263	0.427552	1.15373	0.810371	1.64257	Typo_5	Favorise	4	0.443038	0.269695	2.69859	-0.0855537	0.971629	1.55743	0.918004	2.64225	0.100437
Typology	Deprived LD	9	0.910979	0.0838079	118.154	0.746718	1.07524	0	2.48676	2.11006	2.93069	Typo_5	Defa._MD	5	1.69487	0.227151	55.6731	1.24966	2.14008	5.44594	3.48917	8.5001	8.55982e-14
Typology	Delhi_Cantonment	10	0.725663	0.109809	43.6711	0.510441	0.940884	3.88471e-11	2.0661	1.66603	2.56225	Typo_5	Defa._FD	6	0.561986	0.245554	5.23788	0.0807083	1.04326	1.75415	1.08405	2.83846	0.0221001
Typology	Periph	11	0						1	1	1	Typo_5	Planned	7	1.00369	0.236268	18.0463	0.540612	1.46677	2.72833	1.71706	4.33519	2.156e-05
Scale			1	0		1	1					Typo_5	Delhi_Cantonment	8	0.880836	0.338066	6.78872	0.218239	1.54343	2.41292	1.24388	4.68063	0.00917357
												Typo_5	Defa._HD	9	1.61975	0.285916	32.0937	1.05937	2.18013	5.05183	2.88454	8.8475	1.46913e-08
												Typo_5	Indus	10	0.671637	0.463674	2.09819	-0.237147	1.58042	1.95744	0.788875	4.857	0.147474
												Typo_5	Periph	11	0					1	1	1
												CAT_DIS08	1	12	2.85593	0.74059	14.871	1.4044	4.30746	17.3906	4.07308	74.2515	0.000115122
												CAT_DIS08	2	13	3.68338	1.02396	12.9397	1.67645	5.69031	39.7807	5.34654	295.986	0.000321686
												CAT_DIS08	3	14	-12.5381	0.707192	314.332	-13.9242	-11.152	3.58738e-06	8.97045e-07	1.43463e-05	0
												CAT_DIS08	4	15	-13.9925	0.389699	1289.25	-14.7563	-13.2287	8.37752e-07	3.90305e-07	1.79816e-06	0
												CAT_DIS08	5	16	-13.0671	0.388428	1131.71	-13.8284	-12.3058	2.11371e-06	9.87221e-07	4.52559e-06	0
												CAT_DIS08	6	17	-13.0737	0.31239	1751.46	-13.6859	-12.4614	2.09984e-06	1.13836e-06	3.8734e-06	0
												CAT_DIS08	7	18	0					1	1	1

## Sheet: Stat Finale
	Level of	Column	Estimate	Standard	Wald	Lower CL	Upper CL			p	p
Intercept		1	-1.39858	0.0812343	296.413	-1.5578	-1.23937	0.210599	0.210599	0.289568	0
Population		2	9.51609e-05	4.88634e-06	379.272	8.55839e-05	0.000104738	1.00009	1.00009	1.0001	0
Distance to forest		3	-8.95795e-05	4.97963e-06	323.61	-9.93394e-05	-7.98196e-05	0.999901	0.999901	0.99992	0
DistHopitaux		4	-1.114e-05	2.28316e-06	23.8067	-1.56149e-05	-6.66511e-06	0.999984	0.999984	0.999993	1.06513e-06
Typology	Deprived MD	5	1.86995	0.0802929	542.384	1.71258	2.02732	6.48798	5.54325	7.59373	0
Typology	Planned	6	1.03373	0.0820589	158.696	0.872901	1.19457	2.81154	2.39385	3.30212	0
Typology	Riche	7	1.0865	0.0864757	157.858	0.917006	1.25598	2.96387	2.50179	3.51129	0
Typology	Deprived LD	8	0.904146	0.0838193	116.356	0.739863	1.06843	2.46982	2.09565	2.9108	0
Typology	Delhi_Cantonment	9	0.708655	0.109862	41.6081	0.493331	0.92398	2.03126	1.63776	2.5193	1.11529e-10
Typology	Deprived HD	10	1.98371	0.0945294	440.376	1.79844	2.16899	7.26968	6.04021	8.74941	0
Typology	Indus	11	0.138477	0.18024	0.590272	-0.214787	0.491741	1.14852	0.806713	1.63516	0.442314
Typology	Periph	12	0					1	1
Scale			1	0		1	1	2.71828	1
2010	Level of	Column	Estimate	Standard	Wald	Lower CL	Upper CL				p		2009	Level of	Column	Estimate	Standard	Wald	Lower CL	Upper CL				p
Intercept		1	-1.92372	0.117811	266.632	-2.15463	-1.69282	0.146062	0.115946	0.184001	0		Intercept		1	-3.83221	0.228484	281.31	-4.28003	-3.38439	0.0216617	0.0138422	0.0338984	0
Population		2	6.26291e-05	7.37127e-06	72.1883	4.81816e-05	7.70765e-05	1.00006	1.00005	1.00008	0		Population		2	0.000150573	1.09958e-05	187.519	0.000129022	0.000172124	1.00015	1.00013	1.00017	0
DistHopitaux		3	-1.71839e-05	2.77059e-06	38.4679	-2.26142e-05	-1.17537e-05	0.999983	0.999977	0.999988	5.56613e-10		DistHopitaux		3	1.8395e-05	5.89139e-06	9.74915	6.84814e-06	2.9942e-05	1.00002	1.00001	1.00003	0.00179406
Distance to forest		4	-9.09254e-05	6.14627e-06	218.85	-0.000102972	-7.8879e-05	0.999909	0.999897	0.999921	0		Distance to forest		4	-1.84949e-05	1.26546e-05	2.13602	-4.32974e-05	6.30768e-06	0.999982	0.999957	1.00001	0.143874
Typology	Planned	5	1.17859	0.120867	95.0856	0.9417	1.41549	3.2498	2.56434	4.1185	0		Typology	Planned	5	1.03407	0.233497	19.6126	0.576421	1.49171	2.81248	1.77966	4.44469	9.48404e-06
Typology	Riche	6	1.0391	0.134199	59.9539	0.776074	1.30212	2.82667	2.17292	3.67709	9.65894e-15		Typology	Riche	6	0.950609	0.268485	12.5361	0.424388	1.47683	2.58729	1.52865	4.37904	0.000399157
Typology	Deprived MD	7	2.05382	0.117517	305.436	1.82349	2.28415	7.79765	6.19345	9.81736	0		Typology	Deprived MD	7	1.32116	0.229423	33.1619	0.871503	1.77082	3.74778	2.3905	5.87569	8.47964e-09
Typology	Deprived HD	8	2.56638	0.135602	358.187	2.3006	2.83215	13.0186	9.9802	16.982	0		Typology	Deprived HD	8	1.51782	0.293606	26.7246	0.942364	2.09328	4.56227	2.56604	8.11147	2.34621e-07
Typology	Indus	9	0.514943	0.275075	3.50442	-0.0241943	1.05408	1.67354	0.976096	2.86934	0.0612054		Typology	Indus	9	-0.526965	0.740959	0.505796	-1.97922	0.925288	0.590394	0.138177	2.52259	0.476965
Typology	Deprived LD	10	1.02253	0.121875	70.3918	0.783656	1.2614	2.78021	2.18946	3.53035	0		Typology	Deprived LD	10	0.732088	0.23857	9.41666	0.264501	1.19968	2.07942	1.30278	3.31904	0.00215023
Typology	Delhi_Cantonment	11	0.601149	0.170755	12.3942	0.266476	0.935822	1.82421	1.30536	2.54931	0.000430663		Typology	Delhi_Cantonment	11	0.408833	0.332237	1.51424	-0.242339	1.06	1.50506	0.78479	2.88638	0.218493
Typology	Periph	12	0					1	1	1			Typology	Periph	12	0					1	1	1
CAT_DIS10	1	13	2.88137	0.282624	103.94	2.32744	3.43531	17.8388	10.2517	31.041	0		CAT_DIS09	1	13	2.33709	0.740826	9.95219	0.885098	3.78908	10.3511	2.42322	44.2158	0.00160658
CAT_DIS10	2	14	1.41547	0.588829	5.7786	0.261386	2.56955	4.11842	1.29873	13.06	0.0162224		CAT_DIS09	2	14	2.43056	0.546872	19.7534	1.35871	3.50241	11.3652	3.89117	33.1953	8.81061e-06
CAT_DIS10	3	15	-0.444124	1.00653	0.194696	-2.41688	1.52863	0.641386	0.0891994	4.61187	0.659036		CAT_DIS09	3	15	2.34931	0.463848	25.6524	1.44018	3.25844	10.4783	4.22147	26.0088	4.08782e-07
CAT_DIS10	4	16	-0.227334	0.716327	0.100718	-1.63131	1.17664	0.796655	0.195673	3.24346	0.75097		CAT_DIS09	4	16	1.08884	1.02378	1.13114	-0.917729	3.0954	2.97082	0.399425	22.0962	0.287533
CAT_DIS10	5	17	-14.834	0.515993	826.475	-15.8453	-13.8227	3.61133e-07	1.31357e-07	9.92845e-07	0		CAT_DIS09	5	17	1.86322	0.54595	11.6472	0.793174	2.93326	6.44444	2.2104	18.7888	0.000643
CAT_DIS10	6	18	-1.72304	1.00651	2.93055	-3.69577	0.249694	0.178523	0.0248283	1.28363	0.0869176		CAT_DIS09	6	18	0.781005	1.02398	0.581737	-1.22595	2.78796	2.18366	0.293478	16.2479	0.445632
CAT_DIS10	7	19	0						1	1			CAT_DIS09	7	19	0
	Level of	Column	Estimate	Standard	Wald	Lower CL	Upper CL				p
Intercept		1	-2.7467	0.150706	332.169	-3.04208	-2.45132	0.0641393	0.0477356	0.0861798	0
Population		2	0.000113139	1.37309e-05	67.8924	8.62264e-05	0.000140051	1.00011	1.00009	1.00014	2.22045e-16
Distance to forest		3	-1.95213e-05	1.18546e-05	2.71169	-4.2756e-05	3.71337e-06	0.99998	0.999957	1	0.0996152
DistHopitaux		4	-7.36012e-06	6.07248e-06	1.46906	-1.9262e-05	4.54171e-06	0.999993	0.999981	1	0.225495
Typology	Deprived MD	5	0.153712	0.164045	0.877998	-0.167809	0.475234	1.16616	0.845515	1.60839	0.348751
Typology	Planned	6	0.345281	0.160188	4.64609	0.031319	0.659243	1.41239	1.03181	1.93333	0.0311244
Typology	Riche	7	0.408999	0.177068	5.33537	0.0619521	0.756045	1.50531	1.06391	2.12984	0.0208969
Typology	Deprived LD	8	0.223346	0.160692	1.93183	-0.0916042	0.538297	1.25025	0.912466	1.71309	0.164558
Typology	Delhi_Cantonment	9	0.766855	0.219878	12.1636	0.335901	1.19781	2.15298	1.3992	3.31285	0.000487321
Typology	Deprived HD	10	1.0883	0.443715	6.01571	0.218632	1.95796	2.96921	1.24437	7.08487	0.0141791
Typology	Indus	11	-0.0941709	0.431483	0.0476328	-0.939862	0.75152	0.910127	0.390682	2.12022	0.827235
Typology	Periph	12	0					1	1	1
CAT_DIS08	1	13	2.30563	0.520312	19.6359	1.28583	3.32542	10.0304	3.61768	27.8106	9.36931e-06
CAT_DIS08	2	14	2.63368	1.00994	6.80042	0.654236	4.61312	13.9249	1.92367	100.799	0.00911365
CAT_DIS08	3	15	-14.2087	0.707813	402.968	-15.596	-12.8214	6.74911e-07	1.6856e-07	2.70233e-06	0
CAT_DIS08	4	16	-16.4145	0.541556	918.685	-17.4759	-15.353	7.43507e-08	2.57224e-08	2.14911e-07	0
CAT_DIS08	5	17	-15.4035	0.540612	811.836	-16.4631	-14.344	2.04329e-07	7.08207e-08	5.89523e-07	0
CAT_DIS08	6	18	-16.3557	0.48866	1120.27	-17.3135	-15.3979	7.88515e-08	3.02595e-08	2.05475e-07	0
CAT_DIS08	7	19	0

## Sheet: Feuil4
Year	2010				2009				2008
	Ora	Lower	Upper	p	Ora	Lower	Upper	P	Ora	Lower	Upper	p
Continuous Predictors					Continuous Predictors				Continuous Predictors
Population	1.00006	1.00005	1.00008	0	1.00001	1.00014	1.0002	0	1.00015	1.00017	1.00017	0
Distance forest	0.999912	0.9999	0.999923	0	1.00001	1.00001	0.296	0.00179406	0.999969	0.999944	0.999993	0
Distance to sentinel hospital	0.999912	0.9999	0.999923	0	0.999982	0.999957	1.00001	0.143874	0.999993	0.999981	1	0.225495
Unit typology					Unit typology				Unit tpology
Rich	2.86981	2.30983	3.56553	0	1.61247	1.17308	2.20479	0.003	1.89313	1.31535	2.72471	0.001
Planned	3.01766	2.45408	3.71068	0	1.27944	1.1583	1.70651	0.094	1.818	1.29602	2.55021	0.001
Deprived LD	3.07803	2.49622	3.79546	0	1.17156	1.16189	1.57213	0.291	1.42834	1.0031	2.03385	0.048
Deprived MD	8.04042	6.5662	9.84561	0	1.66437	1.15643	2.21291	0	2.49755	1.78972	3.48533	0
Deprived HD	10.0342	7.94918	12.6661	0	1.49679	1.24099	2.28531	0.062	2.19285	1.41486	3.39863	0
Indus	0.954913	0.59006	1.54537	0.851	1.13479	1.34981	2.04288	0.673	0.53047	0.18935	1.48613	0.228
Cantonment	2.36601	1.81382	3.08629	0	1.33615	1.22383	1.9851	0.151	1.0019	0.559414	1.79438	0.995
Periph (rural)	REF				REF				REF
Distance to Index cases					Distance to Index cases				Distance to index cases
]0m - ]100m	3.14005	2.75349	3.58089	0	3.56631	1.16074	4.7764	0	4.55232	3.39765	6.09939	0
]100m - ]250m	2.23304	1.94867	2.5589	0	4.49408	1.12222	5.63366	0	3.51908	2.67972	4.62135	0
]250m - ]500m	1.38519	1.23143	1.55815	0	1.68935	1.13253	2.15602	0	2.47661	1.97208	3.11022	0
]500m - ]750m	1.49751	1.34741	1.66432	0	1.59642	1.1209	1.99663	0	1.93819	1.54726	2.4279	0
]750m - ]1000m	1.27058	1.14143	1.41434	0	1.5793	1.11546	1.95647	0	2.14702	1.74682	2.6389	0
]1000m - ]1500m	1.16863	1.07864	1.26614	0	1.44876	1.08717	1.70663	0	1.04795	0.804818	1.36452	0.728
]1500m and more	REF				REF				REF
	ORa	Lower 95% CL	Upper 95% CL	p
Continuous predictor
Population	1.00009	1.0001	0	0
Distance to Forest	0.999901	0.99992	0	0
Distance to Sentinel Hospital	0.999984	0.99	0.999993	0
Typology
Rich	2.96387	2.50179	3.5113	0
Planned	2.81154	2.39385	3.30212	0
Deprived LD	2.46982	2.09565	2.9108	0
Deprived MD	6.48798	5.54325	7.59373	0
Deprived HD	7.26968	6.04021	8.74941	0
Indus	1.14852	0.806713	1.63516	0.442
Cantonment	2.03126	1.63776	2.5193	0
Periph	REF

## Sheet: Feuil2
CAS_SS_INDEX10 Coef.	Std, Err,	z	P>z	Interval]					[95% Conf,		CAS_SS_INDEX08	Coef,	Std, Err,	z	[95% Conf,	Interval]				P>z		CAS_SS_INDEX09	Coef,	Std, Err,	z	[95% Conf,	Interval]				P>z
Population	6.27e-05	6.81e-06	9.21	4.94e-05	7.61e-05	1.00006	1.00005	1.00008	0		Population	0.0001112	1.32e-05	8.44	8.54e-05	0.000137	1.00011	1.00001	1.00014	0		Population	0.0001513	1.03e-05	14.63	0.0001311	0.0001716	1.00015	1.00017	1.00017	0
Distancetoforest	-8.85e-05	6.04e-06	-14.64	-0.0001003	-7.66e-05	0.999912	0.9999	0.999923	0		Distancetoforest	-1.21e-05	1.16e-05	-1.05	-3.48e-05	1.06e-05	0.999988	1.00001	1.00001	0.296		Distancetoforest	-3.14e-05	1.24e-05	-2.54	-5.56e-05	-7.13e-06	0.999969	0.999944	0.999993	0.011
TypologyNUM											TypologyNUM											TypologyNUM
2	1.05425	0.110752	9.52	0.837176	1.27131	2.86981	2.30983	3.56553	0		2	0.477764	0.159629	2.99	0.164897	0.790632	1.61247	1.17308	2.20479	0.003		2	0.638232	0.185785	3.44	0.274101	1.00236	1.89313	1.31535	2.72471	0.001
3	1.10448	0.105478	10.47	0.897751	1.31122	3.01766	2.45408	3.71068	0		3	0.246426	0.146955	1.68	-0.0416001	0.534453	1.27944	1.1583	1.70651	0.094		3	0.597737	0.172676	3.46	0.259298	0.936176	1.818	1.29602	2.55021	0.001
4	1.12429	0.106897	10.52	0.914776	1.3338	3.07803	2.49622	3.79546	0		4	0.158339	0.150051	1.06	-0.135756	0.452433	1.17156	1.16189	1.57213	0.291		4	0.356514	0.180317	1.98	0.003098	0.709929	1.42834	1.0031	2.03385	0.048
5	2.08448	0.103341	20.17	1.88194	2.28703	8.04042	6.5662	9.84561	0		5	0.509447	0.145341	3.51	0.224583	0.79431	1.66437	1.15643	2.21291	0		5	0.915311	0.170029	5.38	0.582059	1.24856	2.49755	1.78972	3.48533	0
6	2.306	0.118844	19.4	2.07307	2.53893	10.0342	7.94918	12.6661	0		6	0.403326	0.21591	1.87	-0.0198502	0.826502	1.49679	1.24099	2.28531	0.062		6	0.785202	0.22356	3.51	0.347032	1.22337	2.19285	1.41486	3.39863	0
7	-0.0461346	0.245615	-0.19	-0.527531	0.435262	0.954913	0.59006	1.54537	0.851		7	0.126451	0.299961	0.42	-0.461461	0.714363	1.13479	1.34981	2.04288	0.673		7	-0.633992	0.525605	-1.21	-1.66416	0.396174	0.53047	0.18935	1.48613	0.228
8	0.861204	0.135598	6.35	0.595437	1.12697	2.36601	1.81382	3.08629	0		8	0.289791	0.201982	1.43	-0.106087	0.68567	1.33615	1.22383	1.9851	0.151		8	0.0018976	0.297333	0.01	-0.580865	0.584661	1.0019	0.559414	1.79438	0.995
CAT_DIS10											CAT_DIS08											CAT_DIS09
1	1.14424	0.0670268	17.07	1.01287	1.27561	3.14005	2.75349	3.58089	0		1	1.27153	0.149062	8.53	0.979377	1.56369	3.56631	1.16074	4.7764	0		1	1.51564	0.149264	10.15	1.22308	1.80819	4.55232	3.39765	6.09939	0
2	0.803363	0.0694992	11.56	0.667147	0.939579	2.23304	1.94867	2.5589	0		2	1.50276	0.115308	13.03	1.27676	1.72876	4.49408	1.12222	5.63366	0		2	1.2582	0.139026	9.05	0.985713	1.53069	3.51908	2.67972	4.62135	0
3	0.325838	0.0600313	5.43	0.208179	0.443497	1.38519	1.23143	1.55815	0		3	0.524343	0.124453	4.21	0.280419	0.768266	1.68935	1.13253	2.15602	0		3	0.90689	0.116228	7.8	0.679088	1.13469	2.47661	1.97208	3.11022	0
4	0.403802	0.0538873	7.49	0.298185	0.509419	1.49751	1.34741	1.66432	0		4	0.467765	0.114133	4.1	0.244068	0.691461	1.59642	1.1209	1.99663	0		4	0.661756	0.114937	5.76	0.436484	0.887027	1.93819	1.54726	2.4279	0
5	0.239475	0.0546903	4.38	0.132284	0.346666	1.27058	1.14143	1.41434	0		5	0.456979	0.10927	4.18	0.242813	0.671144	1.5793	1.11546	1.95647	0		5	0.764081	0.105248	7.26	0.557798	0.970364	2.14702	1.74682	2.6389	0
6	0.155833	0.0408864	3.81	0.0756973	0.235969	1.16863	1.07864	1.26614	0		6	0.370711	0.0835792	4.44	0.206899	0.534523	1.44876	1.08717	1.70663	0		6	0.0468334	0.134682	0.35	-0.217139	0.310806	1.04795	0.804818	1.36452	0.728
_cons	-2.01562	0.103203	-19.53	-2.21789	-1.81335				0		_cons	-2.87893	0.14049	-20.49	-3.15428	-2.60357				0		_cons	-3.30483	0.167511	-19.73	-3.63314	-2.97651				0
All_cases	Coef,	Std, Err,	z	[95% Conf,	Interval]				P>z
Population	9.52e-05	4.89e-06	19.47	8.56e-05	0.0001047	1.0001	1.00009	1.0001	0
Distancetoforest	-8.96e-05	4.98e-06	-17.99	-9.93e-05	-7.98e-05	0.99991	0.999901	0.99992	0
TypologyNUM
2	1.08649	0.0864757	12.56	0.917006	1.25598	2.96387	2.50179	3.5113	0
3	1.03373	0.0820589	12.6	0.872901	1.19457	2.81154	2.39385	3.30212	0
4	0.904146	0.0838193	10.79	0.739863	1.06843	2.46982	2.09565	2.9108	0
5	1.86995	0.0802929	23.29	1.71258	2.02732	6.48798	5.54325	7.59373	0
6	1.98371	0.0945294	20.99	1.79844	2.16899	7.26968	6.04021	8.74941	0
7	0.138477	0.18024	0.77	-0.214787	0.491741	1.14852	0.806713	1.63516	0.442
8	0.708655	0.109862	6.45	0.493331	0.92398	2.03126	1.63776	2.5193	0
DistHopitaux	-1.11e-05	2.28e-06	-4.88	-1.56e-05	-6.67e-06	0.999989	0.999984	0.999993	0
_cons	-1.39858	0.0812343	-17.22	-1.5578	-1.23937	0.246947	0.210599	0.289568	0
